# Supplementary material for: Validation of the patient reported experiences and outcomes of safety in primary care compact Form Brazil
Source: PLoS One. 2024 Jul 1;19(7):e0305414. doi: 10.1371/journal.pone.0305414 (PMC11216591; doi:10.1371/journal.pone.0305414)
Supplement: S2 File — (XLSX) [file pone.0305414.s002.xlsx]

## Sheet: Dataset
Id	Date	Sex	Age	Race	Edu	Income	Com	Self	Med	Nuts	Nap	PrA1	PrA2	PrA3	PrA4	PaA1	PaA2	EPaS1	EPaS2	EPaS3	EPaS4	EPaS5	EPaS6	EPaS7	EPaS8	EPaS9	EPaS1	EPaS2	EPaS3	EPaS1	EPaS2	OPaS3	OPaS4	OPaS5	OPaS6	GPeS1	GPeS2	GPeS2cat	GPeS3	GPeS3cat
1	01/04/2021	2	27	2	3	2	2	2	2	4	3	2	2	4	4	2	3	1	0	1	0	0	1	1	0	0	2	1	2	77	2	2	2	77	77	2	O atendimento da médica é bom. Mas todos os outros funcionários tratam como se tivesse fazendo favor. Não fazem questão nenhuma	10	Melhorar o atendimento desde o funcionário que marca as consultas e recebe os documentos até as enfermeiras. Pq são todos muito grosseiros e ríspidos. Atrapalhando o atendimento. Somente a médica educada	2
2	01/04/2021	2	44	1	1	1	1	1	2	4	3	1	1	1	1	3	3	0	0	0	0	0	0	0	0	1	2	1	1	1	1	1	1	1	1	10	Nada!	10	Deverias colacar funcionários que realmente queira trabalhar porque a maioria são má educados!!	2
3	01/04/2021	2	18	2	2	2	2	2	2	1	77	2	2	1	1	2	5	0	0	0	0	0	0	0	0	1	1	1	1	1	1	1	1	1	1	9	.	10	MELHORA NA INFRAESTRUTURA	6
4	01/04/2021	2	30	1	3	2	1	2	1	3	2	3	4	4	5	5	4	0	1	0	0	0	0	0	0	0	1	1	1	2	1	4	2	2	4	3	Tem vacinas vez ou outra	10	Mais vacinas de diferentes tipos. Melhor atendimento.	6
5	01/04/2021	2	45	1	2	2	1	2	2	2	3	2	2	1	1	1	1	1	0	0	0	0	0	0	0	0	2	2	1	2	2	2	2	2	3	8	A sala de vacina funciona muito bem.	1	Mais educação e presteza do pessoal da triagem, tem uma técnica de enfermagem lá que não tem a mínima educação, só trata o paciente aos berros	2
6	02/06/2021	1	32	2	2	2	2	1	2	4	2	2	2	2	1	1	2	1	1	0	0	0	1	1	1	0	2	1	1	3	2	2	3	4	4	5	Atendimento mais rápido.	1	Horário marcado e ser atendido no horário certo.	1
7	02/06/2021	2	37	1	2	2	1	2	1	3	3	1	1	77	1	77	77	0	0	0	0	0	1	0	0	0	1	2	1	1	1	1	1	1	1	10	Passam todas as informações que são importantes para a minha saúde. Orientam muito bem o que deve ser feito	3	estrutura precisa melhorar. O local de espera fica em ambiente aberto, que por vezes pega sol.	6
8	02/06/2021	2	54	2	1	2	1	2	1	4	2	1	1	1	1	77	77	0	0	0	0	0	0	0	0	1	1	1	1	1	1	1	1	1	1	9	nada	10	não tenho	10
9	02/06/2021	1	43	2	2	2	1	2	1	2	1	1	4	1	1	77	77	0	0	0	0	0	0	0	0	1	1	1	1	1	1	1	1	1	1	9	respeitam os protocolos contra a covid	6	estrutura física - maior espaço computação	6
10	02/06/2021	2	32	2	2	1	1	2	1	1	1	1	3	77	1	1	1	0	1	0	0	0	0	0	0	0	2	2	2	1	2	1	2	77	77	5	Fui pouco informada em relação a medicação e tratamento contra covid,após a 1 consulta, não retornei mais a unidade, o atendimento foi somente pelo 136, mas faltou sim mais informações	10	Atendimento com mais humanização	2
11	02/07/2021	1	24	1	3	2	1	2	1	2	2	1	1	1	1	77	77	0	0	0	0	0	0	0	0	1	1	1	1	1	1	1	1	1	1	10	ela disponibiliza atendimento rapido e eficaz.	1	nao precisa. a unidade ja esta bem preparada para atender a sua populacao	10
12	02/07/2021	2	26	2	1	2	1	2	1	1	2	1	1	1	1	1	2	0	0	0	0	0	0	0	0	1	1	1	1	4	4	2	2	2	2	6	....	10	Desenvolvimento pessoal e profissional	4
13	02/07/2021	2	33	1	3	2	1	2	1	1	1	1	1	1	1	1	1	0	0	0	0	0	0	0	0	1	1	1	1	1	1	1	1	1	1	9	marca as consultas com a maior agilidade possível conforme a demanda permite e os médicos são sempre bem atenciosos	1	mais servidores para que o trabalho.seja exercido com mais qualidade pois a demanda e muito Grando para o quadro.de.servidores	1
14	02/07/2021	2	47	2	2	2	1	2	1	3	3	1	1	1	1	1	1	0	0	0	0	0	0	0	0	1	1	1	1	1	1	1	1	1	1	9	Agendamento do atendimento, distribuição de alcool em gel e dar orientações aos pacientes.	2	Cumprir os horários marcados a fim de que não haja aglomeração.	1
15	03/05/2021	1	69	1	1	2	2	2	2	1	77	3	3	3	2	3	1	0	0	0	0	0	0	1	0	0	1	1	1	1	1	1	1	1	1	5	Sou hipertenso e tem mais de 2 anos que não tenho acompanhamento de nenhum agente de saúde da unidade.	10	Médico que quase nunca tem, consultei e agora fui levar o resultado de exames, já não tem médico.	8
16	03/05/2021	1	36	2	3	3	1	2	1	77	3	2	2	2	2	77	77	0	0	0	0	0	0	0	0	1	1	1	1	1	1	1	1	1	1	9	Escuta minhas necessidades e direciona para o cuidado necessário	3	Nenhuma	10
17	03/05/2021	2	52	2	1	2	2	2	2	4	3	1	1	1	1	1	1	0	0	0	0	0	0	0	0	1	1	1	1	1	1	1	1	1	1	10	Os nossos diálogos sobre o tratamento , sobre os medicamentos e exames.e sempre os profissionais está sempre pronto pra tirar dúvida e da orientação	3	A minha orientação seia pra secretaria Municipal de saude,pois pois qd um médico ou profissional for sair do psf.tentar colocar outro e n sobrecarrega os outros profissionais . Para o atendimento ficar cada vez melhor. Eu e minha familia sempre foi muito bem atendida ,e amigos	1
18	03/07/2021	1	33	2	1	2	1	2	1	2	2	1	1	1	1	77	77	0	0	0	0	0	0	0	0	1	1	1	1	1	1	1	1	1	1	10	não sei	10	não tenho	10
19	03/07/2021	2	52	2	2	1	1	2	2	4	2	2	2	2	2	3	3	0	0	0	0	0	0	0	0	1	1	1	1	1	1	1	1	1	1	9	São atenciosos, explicam tudo... passam todas as informações de forma clara.	2	Não tenho	10
20	04/05/2021	2	52	2	2	2	2	1	2	4	2	4	5	5	5	1	1	0	0	0	0	0	1	0	0	0	2	2	2	1	3	3	3	2	4	2	Ouver e compreender a linguagem de cada pessoa .	2	Ter uma comunicação aberta .	2
21	04/05/2021	1	21	3	3	2	1	2	1	2	1	1	1	1	1	5	5	0	0	0	0	0	0	0	0	1	1	1	1	1	1	1	1	1	1	8	No meu atendimento foi para diagnóstico de Covid e estávamos isolados do restante da unidade .	6	Colocar as pessoas a serem atendidas de baixo de uma cobertura estávamos a céu aberto.	6
22	04/05/2021	2	39	1	2	2	1	2	1	4	3	1	1	1	1	1	2	0	0	0	0	0	0	0	0	1	1	1	1	1	1	1	1	1	1	10	Prontidão ao atendimento	1	Unidade própria	6
23	04/05/2021	2	20	1	3	2	1	2	1	1	1	4	5	77	77	1	1	1	0	0	0	0	0	0	0	0	2	2	2	2	2	1	3	1	4	0	Pessoas mais capacitadas	4	Empatia com o paciente	2
24	05/04/2021	2	29	4	3	2	2	1	2	2	1	5	5	4	4	3	5	1	0	0	0	0	1	1	0	0	2	1	1	1	2	3	2	2	1	1	Todas as vezes que fui no posto de saude a medica nem me atendeu.	10	trocaria a medica que trabalha no posto, pois ela trata agente muito mal.	2
25	05/04/2021	1	31	3	3	2	1	2	1	4	2	3	3	3	2	5	4	0	0	0	0	0	1	0	0	0	1	1	1	1	1	1	1	1	1	7	Atendimento íntegro dentro da realidade que a unidade oferece e proporciona	2	Maior atenção das políticas públicas.	1
26	05/04/2021	2	21	2	2	2	2	2	2	1	1	3	4	2	2	2	5	1	0	0	0	1	0	0	0	0	2	1	1	2	77	1	1	2	2	7	Distanciamento, uso correto de EPI’s.	6	Ficar atento as datas de coleta dos exames laboratoriais dos pacientes de covid, pois eles me ligaram para fazer meu teste de covid após 15 dias do início dos sintomas..	3
27	05/04/2021	1	51	1	2	2	2	2	2	2	2	1	3	3	1	4	5	0	0	0	0	0	0	0	0	1	1	1	1	1	1	1	1	1	1	8	Atenção com o paciente	2	Colocar mais médicos	1
28	05/04/2021	2	34	2	3	3	2	2	1	2	1	1	1	1	1	1	3	0	0	0	0	0	0	0	0	1	1	1	1	1	1	1	1	1	1	10	Bom atendimento e informações precisas.	2	Maior agilidade no pré atendimento.	1
29	05/04/2021	2	26	2	3	3	1	2	2	1	1	3	4	3	4	5	5	0	0	0	0	0	0	0	0	1	1	1	1	1	1	1	1	1	1	7	Foram ágil na realização do teste para COVID.	1	Local adequado para a espera do paciente.	6
30	05/04/2021	2	27	2	2	2	1	2	1	4	3	1	1	1	1	1	2	0	0	0	0	0	0	0	0	1	1	1	1	1	1	1	1	1	1	8	Sempre que preciso me ajudando muito	2	Acho que precisa de guardas civil	6
31	05/04/2021	2	32	3	2	1	1	2	1	4	3	3	4	2	3	4	4	0	0	0	0	0	0	0	0	1	2	1	1	1	1	1	1	1	1	5	Não sei	10	Mais atendimento de rotina.	1
32	05/04/2021	1	26	3	2	2	2	2	1	1	3	1	1	2	1	5	5	0	0	0	0	0	0	0	0	1	1	1	1	1	1	1	1	1	1	10	Sim	10	Atendimentos aos sábados	1
33	05/04/2021	2	52	1	3	2	1	2	2	1	77	1	1	1	1	4	5	0	0	0	0	0	0	0	0	1	1	1	1	1	1	1	1	1	1	9	Um bom atendimento	2	Melhorar o sistema de agendamento	1
34	05/05/2021	1	51	1	1	1	2	1	2	2	2	3	3	3	3	5	5	0	0	0	0	0	0	0	0	1	2	1	1	2	2	2	2	2	2	6	Não sei	10	Aumentar o número de médicos para a consulta não ser tão rapida	1
35	05/05/2021	2	27	2	2	2	1	2	1	77	2	3	4	5	3	5	77	0	0	0	0	0	0	0	0	1	1	1	1	1	1	1	1	1	1	7	Não sei	10	A	10
36	05/05/2021	2	28	2	2	2	1	2	1	77	3	3	4	2	3	4	5	0	0	0	0	0	0	0	0	1	1	1	1	1	1	1	1	1	1	9	Atendimento com educação	2	Que todas as pessoas q trabalha na área da saúde da portaria até os médicos se coloquem no lugar dos pacientes	2
37	05/05/2021	2	45	1	1	1	1	2	1	3	3	3	3	3	3	5	5	0	0	0	0	0	0	0	0	1	2	1	1	2	2	2	2	2	2	5	Não sei	10	Aumentar o número de médicos para que a consulta não seja feita de forma tão rápida.	1
38	05/06/2021	1	39	2	1	2	1	2	1	1	1	1	1	1	1	1	1	0	0	0	0	0	0	0	0	1	1	2	1	1	1	1	1	1	1	7	Colocar médico para atender	10	Ter um médico e bom atendimento na recepção	1
39	06/04/2021	1	28	2	3	2	1	2	1	2	2	2	4	2	1	2	5	0	0	0	0	0	0	0	0	1	2	2	2	1	2	1	1	1	2	5	NADA	10	Maior quantidade de funcionários interessados.	2
40	06/04/2021	1	31	3	2	2	1	2	1	2	2	1	1	2	1	1	2	0	0	0	0	0	0	0	0	1	1	1	2	1	1	1	1	1	1	10	Bem estar de todos!!	2	Pela covid 19	10
41	06/04/2021	2	55	1	3	3	1	2	2	2	2	1	1	1	1	2	4	0	0	0	0	0	0	0	0	1	1	1	1	1	1	1	1	1	1	10	A assistente social marca os horários e estes são devidamente cumpridos. Sempre há, por parte da médica e da assistente social, a preocupação por saber se o tratamento está dando certo; sempre entram em contato para ouvir um retorno.	1	Só gostaria que houvesse vacinação no posto que utilizo, Vila Rica.	1
42	06/05/2021	2	28	2	2	1	2	1	1	2	2	3	5	3	2	5	1	1	0	0	0	0	0	1	0	0	2	1	1	77	77	1	1	1	1	3	Apenas deixa informações no painel	10	Recebimento precisei de atendimento para meu filho de 8 anos entrei em contato com a unidade, mesmo abrindo todos os dias a pessoa que me atendeu me informou que não estava tendo nenhum tipo de atendimento na unidade e que não haveria informação de quando irá volta o atendimento, informei que meu filho está com febre ela me disse que eu teria que ir até a unidade de Campinas onde é muito longe ou…	1
43	06/05/2021	2	31	2	3	2	2	2	2	2	2	2	1	2	1	4	4	0	0	0	0	0	0	0	0	1	1	1	1	1	1	1	1	1	1	8	Bons médicos	2	Lugar mais adequado arejado e mais espaço. Talvez investir na estrutura.	6
44	06/05/2021	2	48	1	2	2	2	2	1	2	2	3	3	3	3	5	5	0	0	0	0	0	0	0	0	1	2	2	2	1	1	1	1	1	1	5	Nada	10	Respeito dos atendentes,não tem informação correta e faz pouco caso em resolver os as perguntas feitas a eles.	2
45	06/05/2021	2	21	3	3	1	1	2	1	1	2	1	3	1	1	3	2	0	0	0	0	0	0	0	0	1	1	1	1	1	2	1	1	1	1	8	Eu sugiro mais educação e atenção aos usuários.	10	Poderiam atrair mais a população e trazer mais informações sobre a importância da promoção em saúde para prevenção .	3
46	06/05/2021	2	28	2	3	2	1	2	1	4	3	1	1	1	1	1	3	0	0	0	0	0	0	0	0	1	1	1	1	1	1	1	1	1	1	9	Instruem sobre situações que estão ocorrendo, como riscos de contágio	3	Cordialidade das Recepcionistas	2
47	06/06/2021	2	37	1	3	1	2	2	1	3	2	3	5	5	4	2	2	1	0	1	0	0	0	1	0	0	2	2	2	2	4	1	2	1	4	4	Séria as informações através de cursos. Já teve.	4	Escutar o que as pessoas querem falar, as vezes nem passamos da recepção. Se não soubermos o que é demanda espontânea ficamos muitas vezes sem atendimento. E TB a população participar mais da UBS.	9
48	07/04/2021	2	38	1	3	2	1	2	1	3	77	2	2	3	2	5	5	0	0	0	0	0	0	0	0	1	1	1	1	1	1	1	1	1	1	9	Sim	10	Nenhuma	10
49	07/05/2021	2	32	2	2	3	2	2	1	77	77	5	5	5	5	1	2	1	0	0	1	1	0	0	0	0	2	2	2	2	2	1	1	1	1	3	Precisa melhorar tudo	10	Precisa melhorar tudo	10
50	07/05/2021	1	23	2	3	2	1	2	1	4	2	2	2	1	1	1	77	0	0	0	0	0	0	0	0	1	1	1	1	1	1	1	1	1	1	10	Quando fui diagnosticado com covid, eles prestaram todo o apoio necessário para mim	2	não sei dizer	10
51	07/05/2021	2	21	3	2	1	1	2	2	4	77	2	1	1	1	1	3	0	0	0	0	0	0	0	0	1	2	2	1	1	1	1	1	1	1	10	Sempre a disposição	2	Rapidez	1
52	07/05/2021	2	45	2	3	3	1	2	2	1	77	2	3	3	3	5	5	0	0	0	0	0	0	0	0	1	1	1	1	1	1	1	1	1	1	7	Note-se a tentativa de não deixar que haja aglomerações	6	Assegurar que as medidas de segurança sejam cumpridas sem a abertura de excessões	6
53	07/05/2021	2	22	1	3	1	2	2	2	1	3	2	1	1	1	2	2	1	0	0	0	0	0	0	0	0	1	2	1	2	2	2	2	2	2	9	A médica é excelente	2	Precisaria de ter dentistas para a comunidade	1
54	07/06/2021	2	40	3	1	2	1	2	1	1	1	4	5	5	5	1	1	0	0	0	0	0	1	1	0	0	1	1	1	2	1	1	1	1	2	3	agente de saúde atenciosa, tenta resolver os problemas	2	ter mais médicos sempre encaminham para outras unidades	8
55	07/06/2021	2	32	1	3	3	1	2	1	3	1	3	3	4	3	5	5	1	0	0	0	0	1	0	0	0	1	2	1	1	2	1	2	1	2	7	A organização de vacinação deles é muito boa, costumam passar a informação sobre reações, informar sobre próximas vacinas, o atendimento administrativo também costuma dar muitas informações uteis quanto a marcação de exames.	3	No atendimento médico, a questão é o rodizio de profissionais, algumas vezes tem profissionais excelentes, que ouvem sua queixa, adequam a linguagem ao paciente e explicam sobre o medicamento, exame, diagnóstico, mas em 12 meses, já ficamos 3 vezes sem medico atendendo nossa quadra, a grandes chances de você ir na primeira consulta e quando consegue fazer todos os exames e retorna já é outro médi…	8
56	07/06/2021	1	42	1	2	2	1	2	1	3	1	1	1	1	1	77	77	0	0	0	0	0	0	0	0	1	1	1	1	1	1	1	1	1	1	10	passam todas informações, são atenciosos	2	falta médicos para algumas regiões do setor, não é meu caso, mas conheço pessoas que sofrem com a falta de médicos	1
57	07/06/2021	2	33	2	2	1	2	1	1	1	1	1	1	1	1	1	1	0	0	0	0	0	0	0	0	1	1	1	1	1	1	1	1	1	1	9	Agilidade	1	Mais vagas,	1
58	09/03/2021	1	33	2	3	2	1	2	1	1	1	1	1	1	1	1	3	0	0	0	0	0	0	0	0	1	1	1	1	1	1	1	1	1	1	10	Garantir distanciamento, fornecer álcool em gel, uso de máscaras e luvas por parte dos profissionais de saúde. Atenção e cortesia no atendimento.	6	Sem sugestões.	10
59	09/03/2021	2	52	2	2	2	1	2	2	77	77	1	1	1	1	1	1	0	0	0	0	0	0	0	0	1	1	1	1	1	1	1	1	1	1	10	Atenção, segurança e cuidado.	2	Mais profissionais de saúde.	1
60	09/04/2021	2	31	2	3	1	2	2	2	4	3	1	1	1	1	1	4	0	0	0	0	0	1	0	0	0	1	1	1	1	1	1	1	1	1	10	Sou sempre bem atendida. Sao sempre solicitos. Tem sempre medico a disposição. Devido o bairro que eu moro. Mas o mesmo nao acontece pra quem mora nos arredores	1	Se tivesse laboratorio na unidade seria bom.	1
61	09/04/2021	1	49	1	3	2	2	2	1	1	1	1	1	2	1	2	2	1	0	0	0	0	0	0	1	0	1	2	1	1	1	1	1	1	1	8	Não sei explicar	10	Marca por telefone	1
62	09/04/2021	1	31	1	3	3	2	2	1	2	2	1	2	1	1	77	77	0	0	0	0	0	0	0	0	1	1	1	1	1	1	1	1	1	1	10	Atendimentos rápidos, evitando a prolongação da exposição ao ambiente.	1	Aumentar o espaço físico da unidade.	6
63	09/04/2021	2	34	1	3	2	1	2	1	1	1	1	1	1	1	1	1	0	0	0	0	0	0	0	0	1	1	1	1	1	1	1	1	1	1	9	Bom atendimento	2	Continuar	10
64	09/04/2021	2	20	2	3	1	1	2	1	3	3	1	1	1	1	5	5	0	0	0	0	0	0	0	0	1	1	1	1	1	1	1	1	1	1	10	O ambiente se mantém limpo e os materiais também	6	Que a prefeitura dê mais atenção para não faltar nada.	6
65	09/04/2021	2	48	2	2	2	2	2	2	4	77	1	1	2	1	1	5	0	0	0	0	0	0	0	0	1	1	1	1	1	1	1	1	1	1	10	Quando procuro a unidade, sempre fui atendida	2	Mais especialidades de médicos na unidade,	1
66	09/05/2021	1	31	2	3	3	1	2	1	1	1	5	5	5	5	2	2	0	0	0	0	0	0	0	0	1	2	1	1	1	1	1	1	1	1	2	Só enrolaram meu tempo, não fazem exames de covid19 mas me seguraram lá por duas horas, deviam ter dito isso no começo!	10	Retirar o atendimento de covid, é tempo perdido pq não fazem nada a respeito.	1
67	09/06/2021	2	43	1	2	1	2	2	2	3	2	1	1	1	1	77	77	0	0	0	0	0	0	0	0	1	1	1	1	1	1	1	1	1	1	8	atenciosos e sempre respondem as dúvidas - comunicam bem	2	falta um sistema de computadores melhor - tecnologia fraca	7
68	09/06/2021	2	45	3	2	1	2	1	2	3	2	77	77	77	77	77	77	0	0	0	0	0	0	0	0	1	1	1	1	1	1	1	1	1	1	9	cuidadosos no momento de avaliação, na hora de retirar sangue	2	minha mãe fala que falta medicamento e falta médico. Mas, para mim nunca tive problemas.	6
69	10/04/2021	2	49	1	2	1	2	1	2	1	77	2	5	5	5	77	77	0	0	0	0	0	0	0	0	1	1	1	2	1	1	1	1	1	1	5	Nunca tem médico, é difícil dizer.	10	Colocasse mais médicos, abrisse mas vaga, o estabelecimento em si é ótimo amplo, mas falta tudo médicos, medicamentos, odontologia	6
70	10/05/2021	2	35	1	3	2	1	2	1	77	2	3	77	5	5	4	5	0	0	0	0	0	0	0	0	1	1	1	1	1	1	1	3	1	1	4	O atendimento da unidade e péssimo pode tira uma só que consegui te ajudar...faz muito pouco caso das pessoas .	10	Tem que mudar tudo o atendimento nas entrega de exames que é bem desorganizada.	3
71	10/05/2021	2	35	2	2	2	1	2	1	3	2	2	2	2	1	3	4	0	0	0	0	0	0	0	0	1	1	2	1	1	1	1	1	1	1	8	Manter medico na unidade, pois quando um medico sai, a prefeitura demora colocar outro na unidade.	8	Nenhum	10
72	10/05/2021	1	33	2	1	1	1	2	1	3	2	4	4	3	4	3	3	0	0	0	0	0	0	0	0	1	1	1	1	77	1	77	1	1	1	5	PSF Vila Regina.	10	Ser mais gentil no atendimento, na recepção!	2
73	10/05/2021	2	32	2	2	1	2	1	2	2	1	3	1	3	2	1	3	0	0	0	0	0	0	0	0	1	1	1	1	1	1	1	1	1	1	9	Tem um bom atendimento	10	Mais vagas de atendimento	1
74	10/05/2021	2	40	2	3	1	1	2	1	1	77	1	3	3	2	2	2	0	0	0	0	0	0	0	0	1	2	2	2	1	1	1	1	1	2	7	A higienização	6	Um atendimento melhor pela recepção	2
75	10/06/2021	2	48	1	2	2	1	2	2	3	2	1	1	1	1	1	1	0	0	0	0	1	0	0	0	0	1	1	1	2	2	2	2	2	2	10	Sim	10	Sim	10
76	10/06/2021	2	50	2	3	1	2	1	2	2	2	1	1	2	1	2	2	0	0	0	0	0	0	0	0	1	1	1	1	2	2	2	2	2	2	8	Presta um bom atendimento	2	Nunca falte médico	1
77	10/06/2021	1	20	2	2	1	1	2	1	3	77	3	3	1	1	2	3	0	0	0	0	0	0	0	0	1	2	1	1	1	1	1	1	1	1	8	Limpeza do local e higienização	6	Um atendimento mais amplo e rápido com mais médicos, pois são poucos	1
78	11/05/2021	1	37	1	3	3	1	2	2	4	3	3	4	5	5	5	5	1	0	0	0	0	0	0	0	0	2	2	2	2	2	2	2	2	3	1	Médicos com máscara e álcool a disposição	6	Estrutura está precária, pessoas com suspeita de covid19 entre outros pacientes, divirorias feitos de papelão e fita durex, sem espaço e distanciamento, creio deve invétir na estrutura física do posto básico de saúde do Goiania viva	6
79	11/06/2021	2	22	2	2	1	2	2	1	4	3	2	2	1	1	4	4	0	0	0	0	0	0	0	0	1	1	1	1	1	1	1	2	1	1	8	Falta mais empenho para melhoria, mandar remédios e mais especialista	10	Medicamentos,que contém poucos	6
80	12/03/2021	2	40	3	2	2	2	2	2	1	77	1	1	1	1	2	2	1	1	1	0	0	1	1	0	0	1	1	1	1	1	1	1	1	1	9	Está tudo bem	10	Nunca tive nem um problema	10
81	12/03/2021	2	24	1	1	1	1	2	1	3	3	3	1	1	1	5	4	0	0	0	0	0	0	1	0	0	1	1	1	1	1	1	1	1	1	8	Seguro	10	Que atendesse criança né uma parte do postinho e na outra gente com corona	6
82	12/03/2021	2	29	1	2	1	1	2	1	1	1	3	3	3	3	3	3	0	0	0	0	0	0	0	0	1	1	1	1	1	1	1	1	1	1	7	Para mim teria que ter mais recursos pra os profissionais que trabalha ali	6	A força de vontade para ajudar os idosos que não ali pra marca consulta e sai sem resposta	1
83	12/03/2021	1	18	3	2	1	2	1	2	1	1	1	1	1	1	77	5	0	0	0	0	0	0	0	0	1	1	1	1	1	1	1	1	1	1	10	Tudo, equipe atenciosa, competênte e eficiente	2	Não sei	10
84	12/03/2021	2	21	1	2	2	1	2	2	3	3	1	3	1	1	3	3	0	0	0	0	0	0	0	0	1	1	1	1	1	1	1	1	1	1	10	Tendo um bom atendimento ao paciente é um boa comunicação	2	Até o momento nenhuma	10
85	12/03/2021	2	34	3	2	1	1	2	1	1	3	1	2	2	1	2	2	0	0	0	0	0	0	0	0	1	1	1	1	3	2	2	2	2	2	10	Uai as vezes eles vêm aqui saber como estamos de saúde .	2	Que eles tivessem horários e dias disponíveis para quem trabalha fora	1
86	12/04/2021	2	20	1	1	2	2	2	2	1	1	5	5	5	5	2	2	0	0	1	0	0	1	1	0	0	2	2	2	3	1	1	1	1	1	0	Nada.	10	Rever os profissionais que trabalham lá (falta educação). Falta insumos, medicação. Preciso deslocar para conseguir medicação/ consultas.	6
87	12/04/2021	2	46	3	1	2	1	2	1	4	2	4	5	5	2	5	4	0	0	0	0	0	1	0	0	0	2	1	1	1	1	1	1	1	1	5	Nada	10	Falta médicos, educação profissionais péssima (arrogância), recepção abandonada. Estrutura precária.	6
88	12/04/2021	2	34	2	3	2	2	2	2	3	2	1	5	5	4	5	5	0	0	0	0	0	0	1	0	0	1	1	1	1	1	1	1	1	1	6	Não sei	10	Precisa de mais profissionais (médicos e enfermeiros). Muitas vezes só tem o pessoal da recepção.	1
89	12/04/2021	2	47	1	2	1	1	2	1	3	2	1	3	3	3	1	2	1	0	1	0	0	0	0	0	0	2	1	1	2	2	1	1	1	1	9	Passam informações de encaminhamento para atendimentos. Informam o que deve ser feito para resolver os problemas.	8	Escolher melhor o médico que vai atender (Dr. Francisco CRM- 12398 foi imprudente nas tomadas de decisão de tratamento da covid).	4
90	12/04/2021	2	46	2	2	2	2	1	2	4	77	3	4	4	4	5	5	0	0	1	0	0	0	0	0	0	1	1	1	1	1	1	1	1	1	2	Tem que ter respeito com as pessoas que chega na unidade , ser bem recebida, se vamos ao centro de saúde é porque estamos precisando. Não estamos indo a toa no centro de saúde ainda mais nessa pandemia.	10	Mais respeito com as pessoas que vão procurar o centro de saúde. Ter educação ao receber um paciente povo todo sem educação....	2
91	12/04/2021	1	41	2	2	2	1	2	1	77	77	4	5	5	4	5	5	0	0	0	0	0	0	0	0	1	2	2	1	1	1	1	1	1	1	5	Tem que ter mais atenção...falta de educação não pode nem perguntar nada que fica dando patada...	10	Mais organização temos que dormir nas porta da UBS para conseguir marca uma consulta correndo risco de vida	1
92	12/04/2021	1	26	2	2	2	2	1	1	4	1	4	5	5	4	1	2	1	0	0	0	0	0	0	0	0	2	2	2	4	4	4	4	4	4	0	Profissionais mais humanizados	2	Apoio de assiste social	5
93	12/04/2021	1	28	2	3	2	1	2	1	1	1	4	4	3	5	3	3	1	0	0	0	0	0	0	0	0	1	1	1	1	1	2	2	2	2	5	Não contemplo nada mais que a as vacinas de imunização em periodos de campanha.	10	Sugiro que a unidade tenha mais médicos de prontidão e assiduidade quanto a horarios de atendimento a comunidade. Acredito que a unidade poderia fomentar na comunidade a importância do cuidado à saude com vistas a prevenção e o cuidado primario a saude da família bem como mapear usuários que necessitem de uma assistência mais próxima como aquelas acometidas de doenças crônicas e ou outras comorbi…	1
94	12/05/2021	2	29	2	2	1	1	2	2	1	2	3	1	3	1	5	5	0	0	0	0	0	0	1	0	0	1	1	1	1	1	1	1	1	1	5	Os médicos são bem atenciosos	2	Antes vc consigui marca a consulta na hora que vc chegava na unidade e já consultava, hoje não consegue e o prazo de espera p consulta demora, principalmente quando precisamos com urgência	1
95	12/05/2021	2	33	2	3	2	2	2	1	3	3	1	1	1	1	77	2	0	0	0	0	0	0	0	0	1	1	1	1	1	1	1	1	1	1	10	Utilização de EPIS ADEQUADOS	6	Utilização sempre dos EPIS pelos servidores e ainda atendimento com hora marcada	6
96	13/04/2021	1	19	2	2	2	2	2	2	2	2	2	3	2	1	5	5	0	0	1	0	0	0	0	0	0	1	1	1	1	1	1	1	1	1	8	Tomou medidas de segurança eficientes para a disseminação de vírus (COVID-19), como distanciamento social e agendamentos.	6	Fornecimento de EPI para os profissionais.	6
97	13/04/2021	1	48	2	2	2	2	2	2	1	1	2	2	1	1	2	2	1	0	0	0	1	0	0	0	0	1	1	1	3	3	3	3	3	3	8	O adiamento das consultas	1	Mais orientação correta ao entrar na unidade	2
98	13/04/2021	2	39	2	2	2	2	2	2	2	3	1	1	1	1	3	3	0	0	0	0	0	0	0	0	1	1	1	1	1	1	1	77	1	1	9	Faz triagem antes de passarmos pelo médico, e chegando ao consultório, fui bem atendida pelo Dr. Guilherme.	2	Precisamos de dentista urgentemente , de pelo menos um guarda é uma pequena reforma no local. Obrigado 😊	1
99	13/05/2021	1	59	1	1	2	2	2	2	4	2	1	1	77	2	77	5	0	0	0	0	0	0	0	0	1	1	1	1	1	1	1	1	1	1	9	higiene do local, álcool gel sempre disponível, copo, não falta material. estrutura muita boa	6	mais médico	1
100	13/05/2021	2	49	1	2	1	2	1	2	3	2	1	3	1	1	3	3	0	0	0	0	0	0	0	0	1	1	1	1	1	1	1	1	1	1	10	Lugar com distanciamento seguro sempre me atendeu rápido tem álcool em gel os proficionais sempre d luvas e de máscara	6	acho q ta tudo ok	10
101	13/05/2021	2	34	1	2	1	2	2	1	77	1	1	1	1	1	3	77	0	0	0	0	0	0	0	0	1	1	1	1	2	2	4	2	2	2	8	Fazer os exames em casa	1	Fazer os exames em casa	3
102	13/05/2021	2	47	4	2	1	2	2	2	2	3	2	2	2	2	2	2	0	0	0	0	0	0	0	0	1	1	1	1	2	2	2	2	2	2	5	Falta de comprometimento com paciente, muitas vezes deixando por conta do residente que está trabalhando no local.	10	Médicos mais comprometidos com pacientes, não deixando eles esperar por até 3 horas no local para serem atendidos.	1
103	14/05/2021	2	36	1	3	3	2	2	2	2	2	1	2	2	1	1	3	0	0	0	0	0	0	0	0	1	1	1	1	1	1	1	1	1	1	8	O atendimento rápido	1	Melhorar a estrutura do prédio	6
104	14/05/2021	1	39	3	3	3	2	2	2	2	2	1	2	1	1	5	3	0	0	0	0	0	0	0	0	1	1	1	1	1	1	1	1	1	1	8	Onde fui atendido na UBS do condomínio esmeraldas ,a médica me orientou muito bem sobre os cuidados dos risco a saúde e como evitar o covid-19.	2	Alimentar o quadro de médicos e acelerar o atendimento aos pacientes ,demora muito tempo pra ser atendido.	1
105	14/06/2021	2	19	1	3	1	1	2	1	2	2	1	1	1	1	1	1	0	0	0	0	0	0	0	0	1	1	1	1	1	1	1	1	1	1	10	Principalemnte nesse período pandêmico, a equipe utiliza todas as medidas de segurança orientada pelos órgãos de saúde, como a disponibilização de álcool em gel, uso de máscaras e áreas e horários reservadas para testes de Covid.	6	Sem nada a acrescer.	10
106	14/06/2021	2	53	4	2	2	2	1	2	1	2	2	2	2	2	2	2	0	0	0	0	0	0	0	0	1	1	2	2	1	1	1	2	1	1	4	A triagem , aferição de pessao,peso e altura .	3	Atenção maoir os que usam a unidade exporadicamente como é o meu caso . Informações mais esclarecidas . Funcionários mais informados sobre os assuntos da unidade.	2
107	14/06/2021	2	35	2	2	1	2	2	2	2	3	4	4	5	3	5	5	0	0	0	0	0	0	0	0	1	1	1	1	1	1	3	1	1	1	8	Sempre ficava uma pessoa no portão colocando álcool gel na sua mão .	6	Poderíamos falar com médico usado Whatsapp.	8
108	14/06/2021	1	43	2	2	2	2	2	2	3	3	1	2	1	1	1	2	0	0	0	0	0	0	0	0	1	1	1	1	1	1	1	1	1	1	10	Presta um bom atendimento, sempre entra em contato para saber de minha saude, procura sempre saber se os medicamentos estão fazendo o efeito desejado, se não estou sentido algum efeito colateral no tratamento etc	3	Somente no espaço fisico da unidade, deveria ser um local mais arejado e com mais espaço para atendimento ao público, corredores e consultorios muito abafados.	6
109	14/06/2021	2	23	2	3	1	1	2	1	2	77	2	2	1	1	3	2	0	0	0	0	0	0	0	0	1	1	1	1	1	1	1	1	1	77	9	Conhecer o paciente, acompanhando de perto o problema de saúde.	8	Sobre a unidade em si, não teria sugestão.	10
110	15/03/2021	1	57	1	1	2	2	1	2	3	3	1	3	4	4	1	1	0	0	0	0	0	0	0	0	1	1	1	2	1	1	1	2	1	1	7	Pouca coisa	10	Melhoras nas equipes,para doentes cronicos! Fazer com que as equipes trabalhe sem corporativismo,e é com mais coerência, no atendimento,muitas das vezes acontece atendimentos por favores,ou seja prioridades a amigos e colegas!	1
111	15/03/2021	2	18	1	2	1	1	2	1	4	3	4	4	5	5	5	5	1	0	0	0	0	0	0	0	0	2	2	2	3	2	1	2	1	2	4	Nada	10	Colocar médicos, avaliar melhor exames, dar o devido suporte aos pacientes.	4
112	15/04/2021	2	43	2	3	2	2	2	2	4	2	4	2	2	2	2	2	0	0	0	0	0	0	1	0	0	2	2	2	1	1	1	1	1	1	5	Ofereciam antes da pandemia o serviço de Acupuntura e auriculoterapia.	1	1. Médico que fique um tempo maior na unidade, pois direto são substituídos. As vezes passa 2 a 3 meses sem médico. 2. Atendimento ruim da recepção.	8
113	15/04/2021	2	50	2	2	2	2	2	1	2	1	2	1	1	1	5	5	0	0	0	0	0	0	0	0	1	1	1	1	1	1	1	1	1	1	9	Atendimento rápido, medico atencioso	2	Peria organizar a fila de esepera,a gente fica fora da unidade no sol	6
114	15/04/2021	1	35	2	3	3	1	2	1	2	3	3	3	2	2	3	4	0	0	0	0	0	0	0	0	1	1	1	1	1	1	1	1	1	1	7	Seguem os protocolos de saúde definidos pela secretária de saúde.	6	Reduzir o tempo de triagem e espera.	1
115	15/04/2021	2	47	4	1	2	1	2	1	77	3	1	3	1	1	3	5	0	0	0	0	0	0	0	0	1	1	1	1	1	1	1	1	1	1	9	Atendimento bom e sempre se dispondo a esclarecimentos	2	Acho que propocionar mais conforto ao profissional da unidade	6
116	15/04/2021	2	53	4	2	2	2	2	2	4	3	3	1	3	1	3	1	0	0	0	0	0	0	0	0	1	1	1	1	1	1	1	1	1	1	10	Sim,o atendimento é seguro para minha saúde	10	Melhoria na unidade de saúde ,como reforma ,mas qnto ao atendimento está bom	6
117	15/04/2021	1	25	3	3	2	2	2	2	3	3	1	1	3	1	5	5	0	0	0	0	0	0	0	0	1	1	1	1	1	1	1	1	1	1	10	Acompanhamento com a infemeira e com o medico	8	melhoria no atendimento da recepcao, nem sempre o pessoal tem muita paciencia.	6
118	15/04/2021	2	22	2	3	1	1	1	1	3	3	1	1	1	1	1	1	0	0	0	0	0	0	0	0	1	1	1	1	1	1	1	1	1	1	10	O meu atendimento foi impecável	2	Estava ótimo, porém quanto mais conhecimento tiverem sobre o vírus para nos transmitir com clareza seria melhor!!	9
119	15/06/2021	2	43	1	3	3	1	2	1	2	2	1	1	1	1	3	1	0	0	0	0	0	0	0	0	1	1	1	1	1	1	1	1	1	1	8	Organizar	10	Ter segurança na unidade, principalmente p funcionarios q trabalham ate 19h	6
120	15/06/2021	1	26	2	2	1	1	2	1	2	2	1	2	2	2	1	2	0	0	0	0	0	0	0	0	1	1	1	1	2	2	2	2	2	2	9	Distanciamento	6	Não tem matériais na parte Odontológica para atendimento. Já ocasionou diversas idas em vão de meus vizinhos, voltando sem atendimento	1
121	15/06/2021	2	19	2	3	2	1	2	2	2	3	1	1	1	1	1	2	0	0	0	0	0	0	0	0	1	1	1	1	1	1	1	1	1	1	10	Tem uma boa organização, ainda mais nesses dias de pandemia. Eles sempre me trataram bem, de forma respeitosa e muito cuidadosa. São excelentes!	2	Deveria haver um jeito de melhorar o espaço, e reformar também.	6
122	15/06/2021	1	30	2	2	2	1	2	1	1	3	2	2	2	1	1	5	0	0	0	0	0	0	0	0	1	1	1	1	1	1	1	1	1	1	8	Orientação	2	Nenhuma	10
123	15/06/2021	2	22	1	2	1	1	2	1	77	77	2	2	2	2	4	4	0	0	0	0	0	0	0	0	1	1	1	1	1	1	1	1	1	1	10	Boa gestão	2	Nenhuma	10
124	16/04/2021	1	31	1	3	3	1	2	1	1	3	4	2	3	3	1	5	0	1	0	0	0	1	0	0	0	2	1	1	77	1	1	1	1	1	8	No meu caso, faltou o atendimento no dia em que busquei a ubs, tendo que retornar posteriormente. Acho falho a prescrição de remédios sem que haja explicação sobre o motivo de indicar certo medicamento.	10	Descrever qual a razão de tomar o medicamento prescrito. Melhorar a triagem de atendimento de forma a economizar tempo de quem busca ubs. Sei que boa parte do tempo principalmente os médicos ficam osciosos entre um atendimento e outro. Ja passei por uma situação de ubs lotada e o pessoal cantando parabéns próximo a recepção numa festinha de aniversário enquanto todos aguardavam a horas pra ser at…	3
125	16/04/2021	2	25	2	3	2	1	2	1	4	3	2	4	4	3	2	2	1	0	0	0	0	1	0	0	0	1	1	1	1	2	1	1	1	1	9	Tem um médico disposto a tirar dúvidas	10	Ter avaliação do atendimento médico, nem sempre são atenciosos ou ajudam no problema.	3
126	16/04/2021	1	28	1	3	3	1	2	1	2	2	2	2	1	2	4	4	0	0	0	0	0	0	0	0	1	1	1	1	1	1	1	1	1	1	8	Acredito que obter todas as informações necessárias ao atendimento.	1	Diminuir a burocracia e demora no atendimento. Quanto menos tempo na unidade básica de saúde melhor.	1
127	16/04/2021	1	25	1	2	1	2	2	1	1	1	1	2	1	1	2	2	0	0	0	0	0	0	0	0	1	1	1	1	77	1	1	1	1	1	9	Profissionais qualificados	4	Só ser um pouco mais rápido	1
128	16/06/2021	1	26	2	2	2	1	2	1	1	2	2	1	1	2	5	5	0	1	0	1	0	0	0	0	0	1	1	1	1	1	1	1	1	1	6	Continuar trabalhando de acordo o cronograma e cumprindo horários	1	Sem sugestões	10
129	16/06/2021	1	41	2	1	2	2	2	2	1	1	3	4	4	2	4	4	0	0	0	0	0	1	0	0	0	1	1	1	1	1	1	1	1	1	7	nada	10	falta de médico e dentista. a agente de saúde não está vindo na minha casa, vi duas vezes. postinho é bagunçado.	6
130	16/06/2021	2	44	2	1	2	2	2	2	4	3	1	1	1	1	77	77	0	0	0	0	0	0	0	0	1	1	1	1	1	1	1	1	1	1	9	comunicam muito bem. deslocam para dar suporte. Agilizam minhas receitas e as do meu filho. Coisas que era para o Caps fazer a unidade faz	5	cadeira estragada. o posto é pequeno para o tanto de pessoas atendidas.	6
131	16/06/2021	2	52	1	1	2	1	2	1	4	3	3	5	2	2	1	3	0	0	0	0	0	0	0	0	1	1	1	1	1	1	1	1	1	1	6	0	10	-	10
132	16/06/2021	2	65	1	1	2	2	1	2	4	3	2	1	1	1	77	77	0	0	0	0	0	0	0	0	1	1	1	1	1	1	1	1	1	1	10	prestativos, passam todas informações necessárias para meu atendimento, prestam atendimento na minha casa, atendimento na igreja. apesar de que com a pandemia não estarem fazendo esses serviços.	3	salário dos médicos para ver se ficam, porque a rotatividade é grande de médico.	8
133	17/03/2021	2	42	2	3	3	1	2	1	2	2	1	3	3	3	3	3	0	0	0	0	0	0	1	0	0	1	1	1	1	1	1	1	1	1	2	Observa em primeira instância alguns sinais vitais	4	Não atender somente casos de covid	4
134	17/03/2021	2	25	1	3	2	1	2	2	2	2	2	2	2	2	2	1	0	0	0	0	0	0	0	0	1	1	1	1	1	1	1	1	1	1	9	Durante a pandemia, a médica fez o possível para manter a comunicação comigo para averiguar se estávamos bem e passar informações necessárias, principalmente quando estávamos com covid.	8	Manter a médica atual, pois o atendimento dela é ótimo. Não dispensar atendimentos básicos não relacionados a covid, pois o povo ainda fica doente por outros motivos e serem mais acolhedores. No mais, é um ubs de muita qualidade.	8
135	17/03/2021	2	33	1	2	1	1	2	1	2	2	4	4	5	4	3	5	0	0	0	0	0	0	0	0	1	2	2	1	2	1	1	2	1	1	8	Tem que mudar muita coisa ainda pra ser uma saúde eficaz	10	Alguns funcionários tem que ser mais humano e se colocar no lugar do próximo, ninguém ta la por graça se esta la é porq esta sentindo e precisando de atendimento médico. uma sugestão q eu deixaria era pra ter mais humildade	2
136	17/03/2021	1	31	4	3	1	1	1	1	2	2	4	4	1	1	77	77	0	0	0	0	0	0	0	0	1	1	1	1	1	1	1	1	1	1	6	Em relação ao corona , máscaras álcool distância.	6	Mais um médico no mínimo	1
137	17/03/2021	2	22	2	2	1	1	2	1	77	2	2	3	1	1	2	1	0	0	0	0	0	0	0	0	1	1	1	1	1	1	1	1	1	1	9	Muitas coisas	10	As atende presta mas atenção nas pessoas	2
138	17/03/2021	2	44	2	2	1	1	2	1	2	2	4	1	1	1	77	5	0	0	0	0	0	0	0	0	1	1	1	1	1	2	1	1	1	1	4	Esclarece as dúvidas	2	Atendimento mais eficiente e rapidez para consultar com o médico.	1
139	17/03/2021	2	21	1	2	2	1	2	1	2	1	77	77	77	77	77	77	0	0	0	0	0	0	0	0	1	1	1	1	1	1	1	1	1	1	10	A triagem é bastante eficiente para identificar as necessidades do usuário. Dando a ele informações claras e objetivas quanto ao seu possível desfecho na unidade ou fora dela	3	Nenhuma. Não consigo enxergar pontos de melhoria no meu atendimento.	10
140	17/03/2021	2	33	2	2	2	1	2	2	4	3	1	2	1	1	77	3	0	0	0	0	0	0	0	0	1	1	1	1	1	1	1	1	1	1	8	O atendimento e feito da forma mais segura em termos de higiene, estão sempre de máscara e oferecem álcool em gel,e também me atende estão sempre dispostos a ouvir tirar dúvidas , receitar, exames e medicamento se necessário.	2	Eu não sei te dizer.	10
141	17/03/2021	2	19	2	2	1	1	2	1	4	3	1	1	2	2	4	4	0	0	0	0	0	0	0	0	1	1	2	1	1	1	1	1	1	2	10	A proeficiencia doconjunto de profissionais qie ali trabalha entre eles, médicos, enfermeiros e técnicos	5	Melhoria na infraestrutura.	6
142	17/03/2021	2	48	1	2	2	1	2	2	1	3	1	1	1	1	3	5	0	0	0	0	0	0	0	0	1	1	1	1	1	1	1	1	1	1	6	Marcação de consultas	1	Mais horários disponível e vagas de consultadas	1
143	17/03/2021	2	27	2	2	1	2	2	1	3	77	1	1	1	1	1	1	0	0	0	0	0	0	0	0	1	1	1	1	1	1	1	1	1	1	7	Sempre procura melhor atender	2	Mais especialista no posto	4
144	17/03/2021	1	34	2	2	2	1	2	1	2	2	1	4	4	3	5	5	1	0	0	0	0	0	0	0	0	1	1	1	1	1	1	1	1	1	8	Medidas de Seguraça como alcool e mascaras	6	Vacilitar os exames sao muito demorados	3
145	17/05/2021	2	23	3	2	1	1	2	1	4	3	2	2	2	2	1	2	0	0	0	0	1	0	1	0	0	1	1	1	1	1	1	1	1	1	0	N	10	Troca o médico doutor Paulo	4
146	17/05/2021	1	32	2	1	2	2	2	2	2	2	2	3	5	1	5	5	0	0	0	0	0	0	0	0	1	1	1	1	77	77	77	77	77	77	7	Podiam demora menos um pouco para atender agente. As vezes demora muito	10	Na recepção Colocar pessoas mais educadas e pacientes. E demoram muito pra resolver nossos problemas	2
147	17/05/2021	1	47	2	3	3	1	2	1	3	2	1	2	77	1	77	77	0	0	0	0	0	0	0	0	1	1	1	1	1	1	1	1	1	1	8	RESPEITO AO AGENDAMETO E HORÁRIO	1	MANUTENÇÃO DO LOCAL ESTAVA PRECÁRIO, MATO ALTO, NO PRIMEIRO MOMENTO ACHEI QUE ESTAVA EM ENDEREÇO ERRADO	6
148	17/05/2021	1	41	1	3	3	2	2	2	1	1	5	5	5	5	4	5	0	0	0	0	0	0	0	0	1	1	1	1	1	1	1	1	1	1	8	Limpeza e higiene	6	Agilidade	1
149	17/05/2021	2	43	1	1	1	2	2	2	1	3	1	1	1	1	3	3	0	0	0	0	0	0	0	0	1	1	1	1	1	1	1	1	1	1	10	Nada a reclamar	10	Sem reclamar	10
150	17/05/2021	2	51	2	1	2	2	2	2	2	77	1	1	2	1	2	2	0	0	0	0	0	0	0	0	1	1	1	1	1	1	1	1	1	1	10	Bom atendimento.sem problemas.	10	Tudo tranquilo ,sem sugestão.	10
151	17/05/2021	2	41	1	2	2	1	2	1	1	77	3	3	3	2	3	3	0	0	0	0	0	0	0	0	1	1	1	1	1	1	1	1	1	1	7	Atendimento	10	Contratar funcionários mais euducados.	2
152	18/03/2021	2	46	1	1	1	2	2	1	3	2	1	1	1	1	1	1	0	0	0	0	1	1	1	1	0	1	1	1	1	1	1	4	4	3	10	Postinho	10	Nenhuma	10
153	18/03/2021	2	32	2	2	1	1	2	1	77	3	1	5	5	3	1	1	0	0	0	0	0	0	0	1	0	2	2	2	1	1	1	3	1	1	8	Nenhuma	10	Nenhuma	10
154	18/03/2021	1	22	1	2	2	1	2	1	1	1	77	3	4	5	77	5	0	0	0	0	0	0	0	0	1	1	1	1	1	1	1	1	1	1	6	Uso de mascara e álcool em gel	6	Tentar diminuir as filas	1
155	18/03/2021	1	49	2	1	1	2	2	1	1	1	4	5	4	5	3	5	0	0	0	0	0	0	0	0	1	2	2	1	77	1	1	2	1	1	5	A sua existência em nossa comunidade!	10	Primeiro; um lugar amplo para que os profissionais possam trabalhar mais a vontade. Segundo; mais profissionais. terceiro; todo o equipamento necessário, que um posto de saúde necessita.	1
156	18/03/2021	2	40	2	1	1	2	2	2	2	3	1	1	1	1	1	2	0	0	0	0	0	0	0	0	1	1	1	1	1	1	1	1	1	1	10	Teveram todos os cuidados com o bem está de todos	10	Nem uma sugestão estão todos de parabéns mim atederam muito bem	10
157	18/03/2021	1	69	2	2	2	2	2	2	4	3	1	3	1	1	77	77	0	0	0	0	0	0	0	0	1	1	1	1	1	1	1	1	1	1	10	Prescrever a medicação correta.	7	Melhorar o tempo de atendimento.	2
158	18/03/2021	2	36	2	2	2	2	2	2	4	3	1	1	1	1	1	2	0	0	0	0	0	0	0	0	1	1	1	1	1	1	1	1	1	1	10	Acolhimento desde a primeira consulta.	2	Com certeza seria uma unidade de saúde melhor estruturada, a falta de estrutura acredito que seja um problema a ser tratado, em relação a equipe médico não vejo insegurança.	6
159	18/03/2021	2	33	1	3	2	1	2	2	4	3	2	4	4	2	5	3	0	0	0	0	0	0	0	0	1	1	1	2	1	2	1	2	1	1	8	Atenção do enfermeiro	2	Melhor capacitação médica	4
160	18/03/2021	2	21	2	2	2	2	1	2	77	77	1	1	2	1	5	5	0	0	0	0	0	0	0	0	1	1	1	1	1	1	1	1	1	1	10	Ter uma boa junta médica e comunicação entre si	5	Não sei ao certo	10
161	18/03/2021	2	22	1	3	1	1	1	2	2	2	1	3	3	3	5	4	0	1	0	0	0	0	0	0	0	2	1	1	1	1	1	1	1	1	8	No atual cenário de pandemia, o cumprimento das recomendações de prevenção ao coronavirus	6	Melhor comunicação entre os profissionais e pacientes durante o atendimento, pois fazem no automático, e atendimento é muito superficial.	2
162	18/05/2021	1	46	1	3	3	2	2	2	1	77	77	77	77	77	77	77	0	0	0	0	1	0	0	0	0	1	1	1	1	1	1	1	1	1	10	Fiz o exame de Covid-19 via agendamento e foi bem tranquilo e rapido.	10	n/a	10
163	18/05/2021	2	49	2	1	1	2	2	2	1	2	3	1	1	1	1	1	0	0	0	0	0	0	0	0	1	1	1	1	1	1	1	1	1	1	10	Para nois prevenir	10	Mais medicos	1
164	18/05/2021	1	43	2	3	3	1	2	1	1	1	1	1	1	1	1	1	0	0	0	0	0	0	0	0	1	1	1	1	1	1	1	1	1	1	9	Higienização do ambiente	6	Sem sugestão	10
165	18/06/2021	2	22	2	2	1	1	2	2	77	77	1	2	2	3	4	77	0	0	0	0	0	1	0	0	0	1	1	1	1	1	1	1	1	1	10	Estão sempre me acompanhando.	8	Sim. Mas por enquanto não tem nenhuma	10
166	19/03/2021	2	28	1	3	2	1	2	2	4	3	1	1	1	1	3	5	0	0	0	0	0	0	1	0	0	1	1	1	1	1	1	1	1	1	10	Prestar um atendimento com atenção e cuidado.	2	Os profissionais trabalharem em conjunto, se informarem sobre a unidade e os pacientes. Procurar interagir.	5
167	19/03/2021	2	46	1	2	2	2	2	2	4	2	1	1	4	1	77	77	0	0	0	0	0	0	0	0	1	1	1	1	1	1	77	77	77	77	10	Bom atendimento	10	Atendimento para covid precário	10
168	19/03/2021	2	25	2	1	2	1	2	1	4	3	1	1	1	1	5	4	0	0	0	0	0	0	0	0	1	1	1	1	1	1	1	1	1	1	8	Seguro	10	A Recepção Deveria ser Mas Ventilada	6
169	19/04/2021	2	31	1	2	1	1	2	1	4	3	1	1	1	1	1	2	0	0	0	0	0	0	0	0	1	1	1	1	1	1	1	1	1	1	10	Seguem os protocolos de segurança a risca	6	Já me sinto segura	10
170	19/04/2021	2	43	2	3	2	2	2	1	4	3	1	1	1	1	1	1	0	0	0	0	0	0	0	0	1	1	1	1	1	1	1	1	1	1	10	Escala de atendimento pra evitar tumulto , todos usam e exigem uso de masxaras	6	Ja me ainto muito segura com os atendimento prestado la	10
171	19/04/2021	2	25	1	3	3	1	2	2	2	77	3	1	3	1	4	3	0	0	0	0	0	0	0	0	1	2	2	1	1	1	1	1	1	1	8	Acompanhamento pós covid.	8	Melhor atendimento dos profissionais que fazem a triagem, como por exemplo educação.	2
172	19/04/2021	2	22	1	3	1	2	2	2	3	77	1	1	1	1	1	5	0	0	0	0	0	0	0	0	1	1	1	1	1	1	1	1	1	1	8	Tudo que foi possível	10	Mais médicos à disposição	1
173	19/05/2021	1	59	2	1	2	2	2	2	2	2	1	1	1	1	5	5	0	0	0	0	0	0	0	0	1	1	1	1	1	1	1	1	1	1	10	Atendimento humanizado	2	Finalização da nossa unidade que ainda se encontra em construção	6
174	19/05/2021	1	29	1	3	2	1	2	1	3	2	3	3	1	4	5	5	0	0	0	0	0	0	0	0	1	1	1	1	1	1	1	1	1	2	7	O horário de atendimento ser agendado, e o tempo de espera!	1	Digitalização e informatização do sistema de agendamento, com aplicativo para dispositivos digitais.	7
175	19/05/2021	1	46	3	2	2	1	2	1	1	77	3	3	4	3	3	2	0	0	0	0	0	0	0	0	1	1	2	1	1	1	1	1	1	1	3	O passível	10	Melhoras	10
176	20/04/2021	2	39	1	2	1	1	2	1	4	2	1	1	1	1	1	1	0	0	0	0	0	0	0	0	1	1	1	1	1	1	1	1	1	1	8	Faz o atendimento bom no dia e horário marcado o ambiente e limpo e bem cuidado os profissionais são prestativos	6	Não me refiro a falta de seguranca mais gostaria de sugerir que aumentasse os dentistas	1
177	20/05/2021	1	27	2	1	1	1	2	1	3	1	1	1	1	1	1	2	0	0	0	0	0	1	0	0	0	1	1	1	1	1	1	1	1	1	10	Bom atendimento	2	Nenhuma	10
178	20/05/2021	2	66	1	2	2	2	1	2	2	2	4	5	5	5	4	1	0	0	0	0	0	0	0	0	1	2	2	2	1	1	1	1	1	1	0	nada	10	1. Atendimento médico. Nunca pode medir pressão.	4
179	20/05/2021	2	40	1	3	1	2	2	2	2	3	3	3	4	1	3	3	0	0	0	0	0	0	0	0	1	1	1	1	1	2	1	1	1	1	7	Os médicos e enfermeiras sao atenciosos, mas precisa ter um responsável presente o tempo todo na unidade. Nem sempre tem.	2	Colocar pessoas capacitadas na triagem ou capacita-las, pois perdi uma amiga que procurou a unidade e estava tendo inicio de infarto, a pessoa da triagem apenas aferiu a pressao dela e nao atentou aos outros sintomas e mandou ela pra casa sem atendimento medico, chegando em casa ela infartou e faleceu.	3
180	20/05/2021	2	35	1	3	2	1	2	1	4	3	1	2	3	2	4	4	0	0	0	0	0	0	0	0	1	1	1	2	1	1	1	1	1	1	9	CONSULTORIO INDIVIDUAL, ACOLHIMENTO COM ESCUTA PELA EQUIPE DE ENFERMAGEM PARA DEFINIR A REAL NECESSIDADE E O GRAU DE URGENCIA PARA O ATENDIMENTO.	6	MELHORIA DA ESTRUTURA FISICA DA UNIDADE, DESDE RAMPA DE ACESSO OU ASFALTAMENTO NA ENTRADA DA UNIDADE ATE A FLEXIBILIDADE DE DISPONIBILIDADE DE ESPAÇOS FISICOS PARA ATENDIMENTO INDIVIDUAL OU COLETIVO.	6
181	20/05/2021	1	48	3	2	1	1	2	1	4	3	2	5	5	5	4	5	0	0	0	0	0	0	0	0	1	1	2	1	1	1	1	1	1	1	4	não consigo perceber	10	1. Marcação de consulta até o atendimento é muito desorganizado. Somente marca na segunda, isso prejudica. Aparentemente está vazia a unidade, e não estão atendendo as pessoas.	1
182	20/05/2021	2	49	1	3	3	1	2	2	1	77	1	1	1	1	1	2	0	0	0	0	0	0	0	0	1	1	1	1	1	1	1	1	1	1	10	Profissionais comprometidos, sabem ouvir e são esclarecedores.	2	Estou satisfeito	10
183	21/05/2021	2	41	4	2	1	2	1	2	1	77	4	77	77	2	1	77	0	0	0	0	0	0	1	1	0	1	2	2	1	77	1	1	1	4	5	Te médico sempre na unidade de saúde	1	Te médico sempre na unidade de saúde	1
184	21/05/2021	2	41	2	2	2	1	2	1	2	1	3	3	3	3	1	5	0	0	0	0	0	0	0	0	1	1	1	1	1	1	1	1	1	1	10	Eles são bem atenciosos com os pacientes, prioriza o bem está de seus pacientes.	2	Ter mais agilidade na hora de marcar as consultas, disponibilizar mais vagas as consultas.	1
185	21/05/2021	2	26	2	2	1	1	2	1	2	3	1	1	1	1	3	4	0	0	0	0	0	0	0	0	1	1	1	1	1	1	1	1	77	1	10	O acompanhamento com a população Os avisos de vacinas e entre outros	3	Que tenha médico com frequência em minha quadra. Que não fique oscilando, chega, sai médico.	8
186	21/06/2021	2	36	1	2	1	1	2	1	4	3	2	2	2	2	1	2	0	0	0	0	0	0	0	0	1	2	2	2	2	2	2	2	2	2	5	Muito precária	10	Mas comprometimento dos profissionais com os pacientes	2
187	22/03/2021	2	39	2	2	1	1	2	1	2	2	1	1	1	1	3	2	0	0	0	0	0	0	0	1	0	1	1	1	1	1	1	1	1	1	10	Atendimento com excelência desde a recepção até ao atendimento médico.	2	Mais uso dos epis	6
188	22/03/2021	1	63	3	1	1	2	2	2	2	2	1	1	1	1	77	77	0	0	0	0	0	0	0	0	1	1	1	1	1	1	1	1	1	1	9	Atendimento bom, com atenção	2	Falta mais médicos	1
189	22/03/2021	2	52	3	2	1	2	2	2	3	2	1	1	1	1	2	2	0	0	0	0	0	0	0	0	1	1	1	1	2	2	2	2	2	2	8	Conversando com o paciente	2	Ter médico frequentemente	1
190	22/03/2021	1	37	1	2	2	1	2	1	3	1	3	2	77	1	77	77	0	0	0	0	0	0	0	0	1	1	1	1	1	1	1	1	1	1	8	Na época da covid-19 os profissionais estavam usando os equipamentos de proteção, o que nos protegeu também. Também orientaram quanto à evitar aglomeração dentro da unidade e impediram tal aglomeração.	6	Não tenho sugestões.	10
191	22/03/2021	2	60	1	1	1	2	2	2	4	3	1	1	5	3	1	5	0	0	0	0	0	0	0	0	1	1	1	1	1	1	1	1	1	1	10	Agendamento de consulta	1	Nenhuma sugestão	10
192	22/03/2021	2	39	2	2	2	1	2	1	3	3	1	1	1	1	1	3	0	0	0	0	0	0	0	0	1	1	1	1	1	1	1	1	1	1	9	Procura atender sempre com ética humanismo e respeito ao usuario	2	Uma restruturação no prédio	6
193	22/04/2021	2	22	2	3	1	1	2	1	1	2	4	2	4	2	3	3	0	0	0	0	1	1	0	0	0	1	1	1	2	2	1	1	1	2	7	Ela faz o pré agendamento pelo telefone.	1	Direcionamento de ligações, por que mesmo que seja bom para evitar filas, quase nunca eles atendem os telefones para que possa fazer o agendamento; também divisão conforme região para atendimento; encaminhar o paciente pra fazer exames em locais, laboratórios mais próximos; consultas em ubs mais próximas da residência do paciente.	1
194	23/03/2021	2	28	2	3	1	2	2	2	2	1	5	5	5	5	1	5	1	0	0	0	1	1	1	0	0	2	1	2	2	3	2	4	3	4	0	nao faz nada	10	ter um atendimento mais rapido, evitando assim aglomeracao	1
195	23/03/2021	2	21	2	3	2	1	2	1	2	3	3	5	4	3	1	4	1	0	0	0	0	1	1	0	0	1	1	1	2	1	1	1	1	1	7	Classificação de risco	10	Informações mais esclarecidas, como horário de atendimento, passagem de plantão, para que o paciente não fique com uma longa espera pelo atendimento e assim possa procurar outra unidade que resolva seu problema mais rapidamente.	1
196	23/03/2021	2	24	4	3	2	2	2	1	3	3	4	4	5	3	5	5	0	0	0	0	0	1	0	0	0	2	2	2	77	77	1	1	1	3	0	Não existe , segurança	10	Rede compartilhada de informações, entre toda a equipe de saúde.	5
197	23/03/2021	2	26	1	3	2	1	2	1	2	2	5	4	3	3	3	3	0	0	1	0	0	0	1	1	0	1	2	1	4	4	3	4	4	4	8	Se preocupar mais com o paciente e analisar melhor cada caso.	3	Eu respondi citando o exemplo do meu pai que faleceu a 6 meses de câncer e o exemplo acima se enquadra perfeitamente ao que ele viveu, morreu por falta de atenção na prescrição das quimios do primeiro médico.	7
198	23/03/2021	2	26	1	3	2	1	2	1	2	2	5	4	3	3	3	3	0	0	1	0	0	0	1	1	0	1	2	1	4	4	3	4	4	4	8	Se preocupar e estudar mais caso a caso	4	Precisam se atentar mais no atendimento para as prescrições e dignósticos	7
199	23/03/2021	2	42	1	2	2	1	2	1	4	3	2	3	4	2	5	5	0	0	1	0	0	0	1	0	0	2	1	1	77	2	1	1	1	3	6	Fornecem Chequinho para marcar exames	3	Melhora nos agendamentos de procedimento, médicos não atrasar ou faltar e marcar novamente a consulta	1
200	23/03/2021	2	22	2	3	2	2	2	1	1	2	4	4	2	3	5	5	0	0	0	0	0	0	1	0	0	2	2	2	1	2	1	2	1	2	7	NÃO	10	Direcionar mais atenção ao paciente.	2
201	23/03/2021	2	21	1	3	2	2	2	1	4	3	3	3	4	2	2	3	0	0	0	0	0	0	0	1	0	1	1	1	1	1	1	1	1	1	8	Sim	10	Sim	10
202	23/03/2021	2	43	1	3	2	2	2	2	2	2	2	2	2	2	1	1	0	0	0	0	0	0	0	0	1	2	2	2	2	2	2	2	2	2	0	Atendimento humanizado.	2	Ter amor ao próximo, acolher com educação , saber responder mesmo que o paciente não consiga o que foi buscar... Olhar no olho do paciente, passar confiança... Qd tiver cursos que os profissionais de saúde preste atenção e aprenda e coloca em prática com que aprendeu.	2
203	23/03/2021	2	23	2	3	1	1	2	1	2	2	77	77	77	77	1	77	0	0	0	0	0	0	0	0	1	2	1	1	1	2	1	1	1	4	7	Usam máscara	6	Mais profissionais	1
204	23/03/2021	2	21	1	3	1	1	2	2	4	2	3	4	4	3	1	1	0	0	0	0	0	0	0	0	1	2	1	1	1	1	1	1	1	1	8	Agora na época da pandemia, o CSF procura atender os casos de COVID em horários diferentes aos das consultas de rotina. O retorno das consultas sempre é marcado com antecedência.	1	A comunicação entre os profissionais da própria unidade deveria ser mais eficaz: entre as recepcionistas e os profissionais da saúde. Também penso que o atendimento do médico deveria ser mais acolhedor, me senti mais confortável na consulta de enfermagem e mais segura para tirar dúvidas a respeito do meu bem-estar com o enfermeiro do que com o médico. A triagem deveria ser mais detalhada.	5
205	23/03/2021	1	28	2	2	2	1	2	1	2	1	1	1	77	1	77	5	0	0	0	0	0	0	0	0	1	2	1	1	1	1	1	1	1	1	8	O auxiliar do médico deixa o atendimento mais rápido e seguro	1	Informações rápidas e certas	5
206	23/03/2021	2	26	2	3	2	1	2	1	1	1	1	3	3	1	77	5	0	0	0	0	0	0	0	0	1	1	1	1	1	1	1	1	1	1	10	Um atendimento com anamnese e exames	3	Exames com rapidez	3
207	23/03/2021	2	21	2	3	2	1	2	1	1	1	77	77	77	77	77	77	0	0	0	0	0	0	0	0	1	1	1	1	1	1	1	1	1	1	10	Verificar os dados obtidos confirmando o nome e o serviço a ser prestado, no meu caso foi para atualizar o cartão de vacina, a enfermeira olho com atenção e foi atenciosa relatando sobre possíveis efeitos colaterais e o que eu poderia fazer caso tivesse algum sintoma.	7	Não tenho, já estava ótimo	10
208	23/03/2021	2	59	3	1	1	2	1	2	1	1	3	3	5	3	5	5	0	0	0	0	0	0	0	0	1	1	1	1	1	1	1	1	1	1	9	Não sei	10	Mudar a médica, pois ela tem atendimento ruim.	2
209	23/03/2021	2	28	1	2	2	1	2	1	2	3	2	2	2	3	2	4	0	0	0	0	0	0	0	0	1	1	1	1	1	1	1	1	1	1	3	Nada.	10	Precisamos de pediatra. Crianças não deveriam ser atendidas por clínico geral.	1
210	23/03/2021	2	20	2	3	2	1	2	1	2	3	1	3	2	1	77	5	0	0	0	0	0	0	0	0	1	1	1	1	1	1	1	1	1	1	8	Senti que a médica me receitou medicação acessível e ouviu minhas queixas com atenção	2	Melhorar a anamnese do paciente e realizar o exame físico. Pois geralmente só tratam o problema que o paciente faz a queixa.	4
211	23/03/2021	2	22	3	3	1	1	2	2	2	3	4	3	3	4	1	3	0	0	0	0	0	0	0	0	1	1	1	1	1	1	1	1	1	1	7	Quando o profissional não pode comparecer a UBS , a assistente social vem na sua casa e avisa que o profissional não poderá aparecer e marca um novo dia para a consulta ou procedimento , gosto muito disso.	3	O atendimento deveria ser dos 2 turnos , matutino e vespertino , e também abrir mais vagas para procedimentos como prevenção entre outros	1
212	23/03/2021	2	37	1	3	2	1	2	1	77	3	1	1	1	1	1	1	0	0	0	0	0	0	0	0	1	1	1	1	1	1	1	1	1	1	10	SER UM BOM PROFISSIONAL E TER EMPATIA.	2	PARA CONTINUAR COMO SÃO.	10
213	23/03/2021	2	21	2	3	1	1	2	1	4	3	3	3	1	1	1	5	0	0	0	0	0	0	0	0	1	2	2	1	1	2	1	1	1	1	8	Campanhas de bem estar, vacinação	1	Melhor comunicação, ter mais delicadeza para repassar informações "ruins"	2
214	23/03/2021	2	30	2	2	2	2	1	2	4	3	4	4	77	3	1	77	0	0	0	0	0	0	0	0	1	2	2	2	2	4	77	4	1	1	4	O que mais falta na unidade são pessoas que estejam realmente capacitadas e que queiram realmente estar trabalhando ali, pessoal muito mal educado, não passa informações direito, todos trabalham como se tivesse num campo de batalha, só saem bombas da boca deles. Não gosto de ir lá por isso, muita falta de organização e de uma gestão mais aplicada.	4	Melhorar o atendimento, as pessoas são grosseiras, quando chega algum conhecido passa na frente de quem está esperando a mais tempo. Enfim lá é uma falta de respeito muito grande com a população, além de pagar por esse serviço, comecei pagar um plano particular, por não aguentar o descaso com as pessoas.	1
215	23/03/2021	2	28	4	3	2	1	2	1	3	3	3	3	3	3	3	3	0	0	0	0	0	0	0	0	1	1	1	1	1	1	1	1	1	1	5	Vacinas	1	Melhor remuneração	10
216	23/03/2021	2	24	2	3	1	2	2	2	2	77	3	4	2	3	4	4	0	0	0	0	0	0	0	0	1	1	1	1	1	1	1	1	1	1	7	-	10	Agilidade , humanidade.	2
217	23/03/2021	2	30	1	2	2	2	1	1	77	77	2	3	2	3	3	4	0	0	0	0	0	0	0	0	1	2	1	1	1	1	1	1	1	2	2	Ano passado as pessoas que iam passar pela triagem da covid ficava na porta da onde as pessoas entravam 0ra consulta de rotina, até no começo desse ano era assim, passei lá esses dias na porta e vi que tiraram as cadeiras. Maaas a entrada pra trigem das pessoas c covid e após a entrada das consultas etc de rotina, oi seja ficamos junto c os que estão c suspeita de covid.	6	Sobre a triagem da covid, as meninas que ficam na porta sem nenhuma roupa pra se proteger somente c a máscara, e lá elas atendem os suspeitos de covid e as pessoas q estão indo se consultar de rotina. Acho q teriam q mudar isso , e colocar outra entrada pras pessoas q vão lá com suspeita de covid, e os q estão indo apenas consultar de rotina. Pois ficam misturados.	6
218	23/03/2021	1	23	2	2	2	1	2	1	4	77	3	5	4	2	5	5	0	0	0	0	0	0	0	0	1	1	1	1	1	1	1	1	1	1	7	Tomam os cuidados necessários	6	Melhoria no atendimento, além de agilidade	4
219	23/04/2021	2	37	1	2	2	1	2	1	1	1	5	5	5	5	5	5	0	0	0	0	1	1	1	1	0	2	2	2	3	4	77	3	3	4	0	Ter médicos na unidade, toda vez que eu vou não tem um médico para me atender, não tem médicos para minha região, É revoltante!	10	Gostaria que tivesse profissionais de cada área da saúde e que todos atendesse com respeito e dedicação	1
220	23/04/2021	2	22	2	3	1	1	1	1	1	1	77	77	77	77	5	5	0	0	0	1	0	0	0	0	0	2	1	2	1	1	1	1	1	1	10	Cuidados com biossegurança	6	Maior organização do sistema de saúde, integração do cuidado.	5
221	23/04/2021	2	49	2	2	1	2	2	2	77	3	2	2	2	2	2	2	0	0	0	0	0	0	0	0	1	2	2	2	4	4	4	4	4	4	0	Atendimento péssimo	10	Fazer uma varredura e trocar todos os profissionais	2
222	23/04/2021	2	45	2	2	2	1	2	1	4	3	1	1	1	1	5	5	0	0	0	0	0	0	0	0	1	1	1	2	1	1	2	1	1	1	10	Oferta de um atendimento de qualidade , buscando atender minhas necessidades e mostrando preucupacao e compromisso com minha saúde.	2	Optaria pelo aumento de profissionais para melhor atender a demanda da população que triplicou com a situação real em que vivemos.	1
223	24/03/2021	2	49	2	2	1	1	2	1	2	2	1	1	1	1	77	5	0	0	0	0	0	0	0	0	1	1	1	1	1	1	1	1	1	1	10	Não sei falar	10	Não tenho nenhuma sugestão	10
224	24/03/2021	2	58	2	2	2	2	2	2	4	2	1	1	1	1	77	4	0	0	0	0	0	0	0	0	1	2	1	1	1	1	1	1	1	1	10	Pagamento dos funcionários em dias	10	Não tenho sugestão, tá ótimo	10
225	24/03/2021	2	50	3	1	2	2	2	2	4	2	1	1	1	1	5	5	0	0	0	0	0	0	0	0	1	2	2	1	1	1	1	1	1	1	7	Não vejo nada muito seguro	10	Mais organização nas consultas e no ambiente, mais vagas para consultas	1
226	24/03/2021	2	36	2	2	2	2	1	1	77	3	1	2	1	1	3	4	0	0	0	0	0	0	0	0	1	1	1	1	77	2	77	4	1	77	3	Sim	10	Olha deixa eu te falar tem um ano que eu um ano e alguns meses que eu moro nesse endereço agente saúde eu nem conheço porque nunca passou por aqui 😞aí eu queria saber para que que serve um agente saúde	3
227	24/04/2021	2	40	1	3	2	1	2	1	1	1	2	2	2	2	77	5	0	0	0	0	0	0	0	0	1	1	1	1	1	1	1	1	1	1	10	O meu atendimento na unidade, foi de um teste para covid	10	Ótimo atendimento	10
228	24/06/2021	2	32	2	1	1	1	1	1	2	2	3	2	5	2	77	77	0	0	0	0	0	0	1	0	0	1	2	1	1	1	1	1	1	2	6	nada.	10	- trocar a gestão - local perigoso, afastado, não tem guarda. roubaram tv. - estrutura física tem que melhorar, o pessoal espera no sol quente.	6
229	24/06/2021	2	44	2	2	2	2	2	2	4	3	1	1	1	1	2	2	0	0	0	0	0	0	0	0	1	2	2	2	1	1	1	1	1	1	10	os profissionais desdobram para fazer um bom atendimento. gestora corre atrás para melhorias. médicos sempre atendem, mesmo fora do horário. agentes de saúde correm atrás de tudo.	1	- estrutura da unidade. - ampliar a unidade.	6
230	24/06/2021	2	27	1	3	2	2	2	2	2	77	77	77	77	77	77	3	0	0	0	0	0	0	0	0	1	1	1	1	1	1	1	1	1	1	9	Eu fui tomar a vacina da H1N1, e a unidade separou uma ala somente para essa administração, longe das demais vacinas, os funcionários estavam paramentados com EPIs e seguindo os protocolos de atendimento para prevenção da Covid-19.	6	Manter as medidas e reforçar as orientações aos usuários.	2
231	25/03/2021	2	54	1	1	2	1	2	1	2	3	1	3	3	3	3	3	0	0	0	0	0	0	0	0	1	1	1	1	1	1	1	1	1	1	10	É muito seguro	10	O atendimento está muito bom ñ tem que mudar	10
232	25/06/2021	2	24	1	2	2	1	2	1	2	77	2	2	1	1	1	3	0	0	0	0	0	0	0	0	1	1	1	1	1	1	1	1	1	1	9	Estavam com todos os procedimentos corretos contra o risco da covid-19	6	Poderia ser menos politico a questao de pessoas que nao moram no setor pq muitas das vezes a unidade de saúde de outras regiões nao estao atendendo devidamente.	1
233	26/03/2021	2	28	2	3	2	2	1	2	1	3	4	4	3	3	1	1	0	0	0	0	0	0	1	1	0	2	2	1	2	2	1	2	1	2	4	Não sei dizer, sinceramente e infelizmente.	10	Na minha unidade precisa mudar urgentemente o atendimento na recepção, os profissionais são totalmente despreparados para o atendimento ao publico. Falta ações da gestão, falta educação continuada e boa vontade dos profissionais, e principalmente permanência de médicos e enfermeiros, talvez por ser periferia muda muito, não da tempo de criar um vinculo com o profissional.	10
234	26/03/2021	2	65	2	1	2	2	2	2	2	2	1	1	5	1	77	5	0	0	0	0	0	0	0	0	1	1	1	1	1	1	1	1	1	1	10	Não sei falar	10	Não sei	1
235	26/03/2021	2	27	3	2	1	1	1	1	2	2	2	1	1	1	1	1	0	0	0	0	0	0	0	0	1	2	2	2	2	2	2	2	2	2	0	Nada	10	A segurança no covin	6
236	26/03/2021	2	43	3	3	2	1	2	2	1	1	1	1	1	1	77	77	0	0	0	0	0	0	0	0	1	1	1	1	1	1	1	1	1	1	10	Fomos bem atendido desde o momento que chegamos. E fizemos o exame de covid 19. Estávamos com suspeita meu sogro morreu. E testamos POSITIVO. Fomos muito bem acolhidos. Graças a Deus. Tenho somente a agradecer a todos os trabalhadores. Ótimo atendimento. Anjo na terra.	2	Teria que ser referencia.	10
237	26/03/2021	1	65	1	2	2	1	2	1	1	1	1	1	5	1	77	5	0	0	0	0	0	0	0	0	1	1	1	1	1	1	1	1	1	1	10	Bom atendimento, organizado.	1	Não tenho	1
238	26/03/2021	2	49	1	2	1	2	1	2	1	77	2	5	5	5	77	77	0	0	0	0	0	0	0	0	1	1	1	2	1	1	1	1	1	1	5	Nunca tem médico, é difícil dizer.	10	Colocasse mais médicos, abrisse mas vaga, o estabelecimento em si é ótimo amplo, mas falta tudo médicos, medicamentos, odontologia	1
239	26/04/2021	2	37	1	3	1	2	1	2	77	3	4	5	3	4	1	1	0	0	0	0	0	1	0	0	0	2	2	2	4	3	3	3	1	4	3	A única coisa q a unidade faz bem,pq e através da agente de saúde, é avisar quanto à vacinas,e procedimentos a serem tomados,no mais,falta comunicação entre da unidade cm os pacientes.	3	Sugiro q tenha uma boa gerência, cm experiência q abrangem tanto saúde quanto gestão de equipe,pq falando em estrutura da unidade estamos bem,o que falta é gerência, falta profissionais treinados para atender a comunidade de forma a gerar uma relação de confiabilidade entre as partes,falta comprometimento de alguns funcionários o que gera transtornos grandes e faz cm que os médicos desistam de tr…	4
240	26/04/2021	2	30	3	2	1	1	2	2	77	1	5	5	5	5	5	5	0	0	0	0	0	0	1	0	0	1	1	1	1	1	1	1	1	1	2	Não sei	10	Que tenha medico	1
241	26/04/2021	2	27	1	2	1	1	1	1	77	77	4	4	5	5	5	5	0	0	0	0	0	0	1	0	0	2	2	2	1	3	1	3	1	1	1	Acredito que não temos muito o que fazer na saúde pública mais.. mais de melhoria mais médicos, mais velocidade nos atendimentos	10	Nenhuma	10
242	26/04/2021	1	18	1	2	2	1	2	2	2	3	1	1	1	1	1	1	0	0	0	0	0	0	0	0	1	1	1	1	1	1	1	1	1	1	8	.	10	.	10
243	26/04/2021	1	26	2	2	2	1	2	1	4	77	3	3	1	1	1	1	0	0	0	0	0	0	0	0	1	1	1	1	1	1	1	1	1	1	9	Ter atenção a reclamações dos pacientes e procurar entendê-los	9	Que tenha médico, há algum tempo estamos sem medicoas na unidade, oque faz perder todo os tratamentos e atendimentos passados feitos pelos profissionais que sairam por falta de acompanhamento.	8
244	26/05/2021	2	20	1	3	2	2	1	2	2	1	1	1	77	1	77	77	0	0	0	0	0	0	0	0	1	1	1	1	1	1	1	1	1	1	10	distanciamento, máscaras mais resistentes nas suspeitas de covid-19, boa médica ginecologista.	6	mais lugares para sentar, melhorar a infraestrutura	6
245	26/05/2021	2	65	2	1	1	2	1	2	3	1	2	1	4	2	5	77	0	0	0	0	0	0	0	0	1	1	1	1	1	1	1	1	1	1	10	nada	10	unidade lotada, tumultuada. mas, consegue atender todos.	6
246	26/05/2021	2	59	2	1	2	2	2	2	4	3	1	1	1	1	3	5	0	0	0	0	0	0	0	0	1	1	1	1	1	1	1	1	1	1	10	SOLICITAÇÃO DE EXAMES	3	O ATENDIMENTO DA RECEPÇÃO	2
247	26/05/2021	1	42	4	2	1	2	1	2	3	3	1	1	1	1	3	77	0	0	0	0	0	0	0	0	1	1	1	1	1	1	1	1	1	1	10	Tomando todos os cuidados,inclusive do covid 19	6	Uma sala de vacinas	1
248	26/05/2021	1	39	2	2	2	1	2	1	77	1	5	5	5	5	5	5	1	0	0	0	0	0	0	0	0	2	2	1	2	1	2	3	3	3	1	Primeira ter médico a disposição pois só os atendentes não vai resolver ,nós que precisamos. Ao chegar a unidade debilitado pois estava fraco fui recebido só para contar o que sentia,mas sem nenhuma solução,como vou sair de casa para ir a unidade de saúde sabendo que não vai ser atendido corretamente.	10	Ter pelo menos um médico não unidade para orientar as enfermeiras e recipicionista.	5
249	27/03/2021	1	25	2	3	2	1	2	1	2	2	2	4	1	1	5	5	0	0	0	0	0	0	0	0	1	1	1	1	1	1	1	1	1	1	7	Por último nos casos de suspeita de COVID O atendimento com o nível certo de distanciamento entre as pessoas foi muito importante.	6	Os profissionais de primeiro atendimento Ainda demoram muito a começar a atender os pacientes que procuram as unidades.. Um atendimento mais rápido e eficaz no começo deixa as pessoas mais seguras e confortáveis .	1
250	27/04/2021	2	48	4	2	1	1	2	1	2	2	3	3	3	3	1	1	0	0	0	0	0	0	0	0	1	1	1	1	1	1	1	1	1	1	8	Atender bem quando procurarmos a unidade.	2	Não tem necessidade de opinar	10
251	27/04/2021	1	30	2	2	2	1	2	1	1	2	1	1	77	1	77	5	0	0	0	0	0	0	0	0	1	1	1	1	1	1	1	1	1	1	10	Atendimento rápido sem burocracias	1	Mais médicos	1
252	27/05/2021	2	29	1	3	1	1	1	2	77	1	1	1	2	2	1	1	0	0	0	0	0	0	0	0	1	1	1	1	1	1	1	1	1	1	10	Cumprindo todas as normas de segurança para evitar o COVID!	6	Um local maior, mais arejado!	6
253	28/04/2021	2	30	2	2	2	2	2	1	4	3	4	3	5	3	2	2	0	0	0	0	0	0	1	0	0	1	2	2	1	1	1	3	1	2	5	Atendimento sem preguiça, sem descaso com o próximo	2	Profissionais de saúde largar de preguiça, levar mas a sério a saúde do outro sem ficar dificultando	2
254	28/04/2021	1	25	1	3	3	1	1	1	4	3	4	5	5	5	4	5	1	0	0	0	0	0	0	1	0	2	2	2	3	3	1	1	1	1	3	Atendimento comprometido	2	Empatia	2
255	28/04/2021	1	34	2	3	2	2	2	2	2	2	2	2	1	1	4	77	0	0	0	0	0	0	0	0	1	1	1	1	1	1	1	1	1	1	8	Sim. Na época, estavam tomando todas as precauções para não haver contágio.	6	Sem sugestões até o momento.	10
256	28/04/2021	2	57	2	3	3	2	2	2	2	2	1	2	1	1	2	1	0	0	0	0	0	0	0	0	1	1	1	1	1	1	1	1	1	1	10	Procura atender dentro do horário, dando prioridade para os casos mais urgentes no atendimento prioritário. Busca deixar os pacientes mais afastados quando se tem uma suspeita de caso grave com suspeita contaminação.	1	Nem uma o atendimento é bem tranquilo.	10
257	28/04/2021	2	51	2	2	1	2	2	2	3	2	1	1	3	3	5	4	0	0	0	0	0	0	0	0	1	1	1	1	1	1	1	1	1	1	5	O médico e excelente	2	Tem q ter mas médicos	1
258	28/04/2021	2	29	2	2	1	2	2	2	4	3	2	2	2	2	3	3	0	0	0	0	0	0	0	0	1	1	1	1	1	1	1	1	1	1	4	Médico bem atenciosos	2	Que tenha mas especialidade de médicos pra atender	1
259	28/04/2021	2	53	1	1	1	2	1	2	4	3	1	1	1	1	2	2	0	0	0	0	0	0	0	0	1	1	1	1	1	1	1	1	1	1	5	Atendimento realizado com eficaz e sem limite de atendimento	2	ter mais atendimento e mais médicos disposto pra atender e especialidades específica	1
260	28/06/2021	2	40	4	2	2	1	2	1	2	2	2	2	2	2	77	77	0	0	0	0	0	0	0	0	1	1	1	1	1	1	1	1	1	1	8	São atenciosos e prestativos. Passam todas as informações quando preciso	2	Estrutura física deixa a desejar	6
261	28/06/2021	2	37	2	2	1	1	2	1	4	2	1	1	2	1	77	77	0	0	0	0	0	0	0	0	1	1	1	1	1	1	1	1	1	1	9	Seguem todos os protocolos da Covid-19	6	Não tenho	10
262	29/03/2021	2	56	1	1	2	2	1	2	2	1	1	4	1	2	1	5	0	0	1	0	0	0	0	0	0	1	1	1	3	2	3	3	3	3	1	Não sei	10	Melhorar tudo, atender serviço de odontologia	1
263	29/03/2021	2	24	3	3	2	1	2	2	1	1	1	3	1	1	4	5	0	1	0	0	0	0	0	0	0	1	1	1	1	1	1	1	1	1	9	Toma todas as medidas sanitárias recomendadas pela OMS, e se comunicam muito bem com os pacientes para evitar prejudicar.	6	Melhorar a comunicação em relação a resultados de exames e agendamento de exames para evitar que o paciente fique indo a Unidade sem necessidade.	3
264	29/04/2021	2	33	1	3	2	1	2	1	3	1	1	2	1	1	2	1	0	0	0	0	0	1	0	0	0	1	1	1	2	2	2	2	2	2	3	Somente as vacinas	10	Mais medicos	1
265	29/04/2021	1	20	1	2	2	1	2	1	4	3	1	1	1	1	1	1	0	0	0	0	0	1	0	0	0	1	1	1	1	1	1	1	1	1	9	exame de prevenção	10	1. Mais profissionais 2. Estrutura física 3. Falta Atendimento odontológico	1
266	29/04/2021	2	19	2	2	1	2	1	1	77	77	3	5	5	2	5	5	0	0	0	0	0	0	0	0	1	2	2	1	77	77	1	1	1	1	5	Usando epis	6	Mais profissionais para o atendimento ser mais rápido	1
267	29/04/2021	1	24	3	2	2	2	2	1	4	77	1	1	3	1	3	5	0	0	0	0	0	0	0	0	1	1	1	1	1	1	1	1	1	1	8	Comunicação e transparência com os pacientes	2	Material pro pessoal da unidade trabalhar às vezes falta material	6
268	29/05/2021	2	24	2	2	1	1	2	1	77	77	1	1	5	1	77	77	0	0	0	0	0	0	0	0	1	1	1	1	1	1	1	1	1	1	10	O atendimento foi muito bom	2	No momento nada	10
269	29/06/2021	2	19	1	2	2	1	1	1	3	3	2	3	1	2	5	5	0	0	0	0	0	0	0	0	1	1	1	2	1	2	1	1	1	1	8	Profissionais qualificados	4	Não sei	10
270	30/03/2021	2	34	2	2	1	2	1	2	2	3	2	2	1	1	2	1	1	1	1	1	1	0	1	1	0	1	1	1	2	2	2	3	2	2	5	Achou que precisa melhorar mais	10	Sim	10
271	30/03/2021	2	19	1	3	2	2	2	1	3	2	3	3	2	2	1	2	0	0	0	0	0	0	0	1	0	1	2	2	77	77	2	1	1	77	6	As medicas enfermeiras especializadas se protegem com o material necessario mas o pessoal da portaria não	6	Medicos abaixos dos 60 anos, uso do material de proteção individual para todos, mais organização e agilidade no atendimentonpara evitar aglomeração	1
272	30/04/2021	2	37	2	2	1	2	2	2	3	77	4	4	4	4	3	3	0	0	0	0	0	1	0	0	0	1	1	1	1	1	1	1	1	1	7	A unidade tenta manter o local limpo, mais o recurso q mandam para as compras de produtos de limpeza e mal distribuídas entre as unidades...	6	Colocando mais médicos para atender, as vezes a espera para ser atendido e de mais de 05 horas!	1
273	30/04/2021	2	43	2	2	1	2	1	2	1	2	77	5	5	4	77	77	1	0	0	0	1	0	0	0	0	2	2	2	1	1	1	2	1	2	5	Pessoas qualificadas na recepção e laboratorio e Rx na unidade ao menos farmacia com medicamento básicos. .	4	mudancas desde a higiene ala do ataendimento a covid esta puro lixo cheio de folhagem seca acumuladas .. nescessitamos de um laboratorio na unidade afinal a nossa quadra e de pessoas carentes nao tem como examinar e abandona o tratamento.os medicos ate pede exame mas nao obtem resultado estou a 2 anos aguardando sair uma endoscopia .	6
274	30/04/2021	2	18	2	3	2	1	2	1	4	2	1	1	1	1	5	5	0	0	0	0	0	0	0	0	1	1	1	1	1	1	1	1	1	1	10	A unidade tem uma boa comunicação com o paciente estando sempre procurando soluções para todos os seus problemas realizando um bom acompanhamento para que seja controlada qualquer efeito adverso gerado	8	Nessa unidade específico tudo e ótimo	10
275	30/04/2021	1	56	1	3	2	2	2	2	4	3	2	2	2	2	1	2	0	0	0	0	0	0	0	0	1	1	1	1	1	1	1	1	1	1	9	Pronto atendimento com profissionais capazes! Meu tratamento foi muito bem realizado.	4	No local diz que o atendimento é das 7:00 às 19:00, o que não corresponde à realidade, após as 16:00 já não tem atendimento e às 17:00 já esta fechado	1
276	30/04/2021	2	51	2	1	2	2	2	2	4	3	1	1	1	1	1	1	0	0	0	0	0	0	0	0	1	1	1	1	2	2	2	2	2	2	10	Em geral elea estão sempre a disposição, pra tirar dúvida. Pois n tenho o que reclamar em nd . Pq um médico oy enfermeiros. Não tem bola de cristal pra saber se o medicamento vai ti fazer mal , mais orientar se vc sentir alguma reação. E pra suspender o medicamento e procurar o médico de imediato. Pq o médico passa o medicamento pra ti ajudar, mais pra uns da certo e pra outros n, a única coisa q…	3	qd um médico for sair da unidade ,tentar colocar outro e n sobrecarregar o outro médico ou a equipe,	1
277	30/04/2021	1	46	2	2	2	2	2	2	3	3	2	5	5	1	5	5	0	0	0	0	0	0	0	0	1	1	1	1	1	1	1	1	1	1	7	médicos presentes	1	um atendimento mais eficaz, começando pela recepção,e as demais funcões,	1
278	31/03/2021	2	56	4	1	1	2	1	2	2	3	2	2	2	2	2	1	0	0	0	0	0	0	0	1	0	2	1	1	1	1	1	1	1	1	10	Sim bem	10	Melhorar mais	10
279	31/03/2021	2	62	1	1	1	2	2	2	1	1	1	1	5	1	77	77	0	0	0	0	0	0	0	0	1	1	1	1	1	1	1	1	1	1	8	Não sei	10	Não sei	10
280	31/03/2021	1	47	1	1	1	1	2	2	4	3	1	1	1	1	1	1	0	0	0	0	0	0	0	0	1	1	1	1	1	1	1	1	1	1	10	Ótimo atendimento	2	Mais profissionais	1
281	31/05/2021	2	30	1	3	3	2	2	2	4	3	1	2	3	1	3	3	0	0	0	0	0	0	0	0	1	1	1	1	1	1	1	1	1	1	10	O atendimento é muito rápido, tanto na hora de agendar quanto no dia da consulta e triagem.	1	O local é muito pequeno, as vezes fica cheio, lá é uma casa antiga e estão esperando a construção do Postinho, e isso já faz anos, também seria interessante ter mais outros tipos de atendimentos, como vacinas, pediatra. Mais fora isso lá é tranquilo sempre sou muito bem atendida	6

## Sheet: Dictionary
Variable name	Label	Category number	Category label
Id	Identification number
Date	Interview date in dd/mm/yyyy
Sex	Sex	1	Male
		2	Female
BD	Date of birth in dd/mm/yyyy
Age	Age (in years)
Race	Race/skin color	1	White
		2	Mixed-race
		3	Black
		4	Others
Edu	Education	1	Up to complete elementary school
		2	Incomplete/complete high school
		3	Incomplete/complete higher education
Income	Income (in minimum wages)	1	<1
		2	1 to 2
		3	>2
Com	Presence of physical and/or mental comorbidities	1	No
		2	Yes
Self	Self-assessment of health	1	Very bad/bad
		2	Good/very good
Med	Medication use	1	No
		2	Yes
Ntus	Number of times you used unit services	1	1
		2	2
		3	3
		4	>=4
		77	I don't remember
Nap	Number of appointments (with doctor and/or nurse) in the last 12 months	1	1
		2	2 to 4
		3	> 4
PrA1	They were available when you needed to see or talk to them	1	Always
		2	Often
		3	Sometimes
		4	Rarely
		5	Never
		77	Does not apply
PrA2	They encouraged you to talk aboutany concerns about your health care	1	Always
		2	Often
		3	Sometimes
		4	Rarely
		5	Never
		77	Does not apply
PrA3	They told you what side effects of your treatments to watch for (such as feeling sick or diarrhoea)	1	Always
		2	Often
		3	Sometimes
		4	Rarely
		5	Never
		77	Does not apply
PrA4	They took your concerns seriously	1	Always
		2	Often
		3	Sometimes
		4	Rarely
		5	Never
		77	Does not apply
PaA1	Tell your GPs, nurses or other staff at the surgery when you thought something was wrong with your health care	1	Always
		2	Often
		3	Sometimes
		4	Rarely
		5	Never
		77	Does not apply
PaA2	Make a suggestion to your GPs, nurses or other staff at the surgery when you thought something could be done to improve the servisse provided	1	Always
		2	Often
		3	Sometimes
		4	Rarely
		5	Never
		77	Does not apply
EPaS1	The diagnosis of your health problem	1	No
		2	Yes
EPaS2	Medication prescribed or given to you at your GP surgery	1	No
		2	Yes
EPaS3	Other treatments prescribed or given to you at your GP surgery	1	No
		2	Yes
EPaS4	Vaccines prescribed or given at your GP surgery	1	No
		2	Yes
EPaS5	Blood tests and other laboratory tests ordered or carried out at your GP surgery	1	No
		2	Yes
EPaS6	Tests for diagnosis and follow-up, ordered or carried out at your GP surgery (other than blood and laboratory tests, such as ECG or X-rays)	1	No
		2	Yes
EPaS7	Your appointments	1	No
		2	Yes
EPaS8	Your health records	1	No
		2	Yes
EPaS9	None of the above	1	No
		2	Yes
EPaS10	Between you and GPs, nurses or other health-care staff in your GP surgery	1	No
		2	Yes
EPaS11	Among GPs, nurses or other health-care staff in your GP surgery	1	No
		2	Yes
EPaS12	Between GPs, nurses or other health-care staff in your GP surgery and other health-care professionals (such as consultants or hospital nurses)	1	No
		2	Yes
OPaS1	Harm to your physical health	1	Not at all
		2	Yes, some
		3	Yes, a lot
		4	Yes, extreme
		77	I don’t know (yet)
OPaS2	Harm to your mental health	1	Not at all
		2	Yes, some
		3	Yes, a lot
		4	Yes, extreme
		77	I don’t know (yet)
OPaS3	Harm that limited your usual social activities (such as seeing friends or shopping)	1	Not at all
		2	Yes, some
		3	Yes, a lot
		4	Yes, extreme
		77	I don’t know (yet)
OPaS4	Harm that led to increased healthcare needs (such as needing medications or tests)	1	Not at all
		2	Yes, some
		3	Yes, a lot
		4	Yes, extreme
		77	I don’t know (yet)
OPaS5	Harm that led to increased personal-care needs (such as needing help preparing meals or cleaning)	1	Not at all
		2	Yes, some
		3	Yes, a lot
		4	Yes, extreme
		77	I don’t know (yet)
OPaS6	Harm that led to increased financial needs	1	Not at all
		2	Yes, some
		3	Yes, a lot
		4	Yes, extreme
		77	I don’t know (yet)
GPeS1	On the scale below, please circle a number from 0 to 10 to show how safe you think the health care you received in your GP surgery was in the last 12 months. In scale 0 to 10
GPeS2	What things, if any, does your GP surgery do well to make sure that health care is provided safely? Open question, in text form, not included in the factor analysis or any analysis of this manuscript
GPeS2cat	What things, if any, does your GP surgery do well to make sure that health care is provided safely? Variable categorized from item GPeS2, not included in the factor analysis, but included in the descriptive analysis	1	Access and appointments
		2	Patient-centered care
		3	Active monitoring
		4	Training and technical quality of clinical care
		5	Teamwork
		6	Environment and equipment
		7	Health records
		8	Continuity of care
		9	Seek patients’ feedback
		10	Not reported/ Don't know
GPeS3	What changes, if any, would you suggest to your GP surgery to make sure that health care is provided safely? Open question, in text form, not included in the factor analysis or any analysis of this manuscript
GPeS3cat	What changes, if any, would you suggest to your GP surgery to make sure that health care is provided safely? Variable categorized from item GPeS3, not included in the factor analysis, but included in the descriptive analysis	1	Access and appointments
		2	Patient-centered care
		3	Active monitoring
		4	Training and technical quality of clinical care
		5	Teamwork
		6	Environment and equipment
		7	Health records
		8	Continuity of care
		9	Seek patients’ feedback
		10	Not reported/ Don't know
